# Supplementary material for: Construction and analysis of pseudogene-related ceRNA network in breast cancer
Source: Sci Rep. 2023 Dec 10;13:21874. doi: 10.1038/s41598-023-49110-4 (PMC10711010; doi:10.1038/s41598-023-49110-4)
Supplement: Supplementary file 2 — Supplementary Information 2. [file 41598_2023_49110_MOESM2_ESM.xlsx]

## Sheet: KEGG pathways
#	Name	P-value	Odds Ratio	Combined score
1	Skeletal muscle hypertrophy is regulated via AKT/mTOR pathway	2.822e-05	61.68	646.15
2	eIF4E release	0.0001317	171.86	1535.55
3	Translation factors	0.0004551	22.28	171.42
4	Mammalian target of rapamycin complex 1 (mTORC1)-mediated signaling	0.0004784	76.36	583.81
5	Activation of mRNA upon binding of the cap-binding complex and eIFs	0.0006693	19.38	141.67
6	Translation	0.001096	9.62	65.55
7	Eukaryotic protein translation	0.001169	45.8	309.25
8	Cap-dependent translation initiation	0.001375	14.94	98.44
9	Hypertrophy pathway	0.001624	38.16	245.13
10	Signaling events mediated by hepatocyte growth factor receptor (c-Met)	0.001726	13.76	87.51
11	eIF4E and p70 S6 kinase regulation	0.00296	27.47	159.94
12	PKB-mediated events	0.003182	26.41	151.87
13	p38 alpha/beta MAPK downstream pathway	0.005804	19.07	98.17
14	Interleukin-5 regulation of apoptosis	0.009272	7.39	34.59
15	Protein metabolism	0.0104	4.06	18.53
16	Interferon signaling	0.01404	6.31	26.91
17	MAPK signaling pathway	0.0146	4.52	19.12
18	ERK1/ERK2 MAPK pathway	0.01631	10.88	44.78
19	Internal ribosome entry pathway	0.02081	56.31	218.04
20	SARS coronavirus protease	0.02081	56.31	218.04
21	Nicotinate metabolism	0.02375	48.26	180.51
22	Recycling of eIF2-GDP complex	0.02375	48.26	180.51
23	COPII-mediated vesicle transport	0.02668	42.23	153.03
24	Urea cycle	0.02668	42.23	153.03
25	eIF2 regulation	0.03252	33.78	115.73
26	Interferon-gamma signaling pathway	0.03435	7.2	24.28
27	T cell receptor regulation of apoptosis	0.03439	2.94	9.91
28	BMP signaling and regulation	0.03542	30.71	102.58
29	Double stranded RNA-induced gene expression	0.03832	28.15	91.81
30	Interferon gamma signaling regulation	0.0412	25.98	82.86
31	Signaling by insulin receptor	0.04245	6.39	20.19
32	BMP signaling pathway in stem cells	0.04408	24.12	75.31
33	mTOR signaling pathway	0.04529	6.16	19.06
34	Insulin signaling pathway	0.05049	3.78	11.28
35	Immune system signaling by interferons, interleukins, prolactin, and growth hormones	0.05183	3.74	11.06
36	G-protein-independent seven transmembrane receptor signaling	0.05551	18.76	54.24
37	Membrane trafficking	0.0605	5.21	14.63
38	Deadenylation of mRNA	0.06681	15.35	41.52
39	Mitochondrial pathway of apoptosis: antiapoptotic Bcl-2 family	0.06681	15.35	41.52
40	Signaling by bone morphogenetic protein (BMP)	0.06681	15.35	41.52
41	Nicotinate and nicotinamide metabolism	0.06961	14.68	39.11
42	Signal transduction of S1P receptor	0.06961	14.68	39.11
43	SREBP signaling	0.06961	14.68	39.11
44	IGF1 receptor signaling through beta-arrestin	0.0724	14.06	36.93
45	Estrogen receptor transcription factor targets	0.07519	13.5	34.94
46	TGF-beta signaling in development	0.07519	13.5	34.94
47	FSH signaling pathway	0.07797	12.98	33.12
48	Glycolysis	0.07797	12.98	33.12
49	Protein processing in the endoplasmic reticulum	0.08873	4.16	10.07
50	Alpha-6 beta-4 integrin signaling pathway	0.089	11.25	27.21
51	Gluconeogenesis	0.089	11.25	27.21
52	TOR signaling	0.09718	10.22	23.83
53	Basal transcription factors	0.0999	9.92	22.86
54	Transport to the Golgi and subsequent modification	0.1026	9.64	21.95
55	ALK in cardiac myocytes	0.1053	9.37	21.09
56	BMAL1-CLOCK/NPAS2 activates circadian expression	0.108	9.12	20.29
57	Transport of mature mRNAs derived from intronless transcripts	0.108	9.12	20.29
58	Interleukin-2 signaling pathway	0.1097	2.06	4.56
59	Iron uptake and transport	0.1107	8.88	19.54
60	BMP receptor signaling	0.1187	8.23	17.53
61	Signaling events mediated by T cell protein tyrosine phosphatase (TC-PTP)	0.1187	8.23	17.53
62	VEGF, hypoxia, and angiogenesis	0.1187	8.23	17.53
63	Porphyrin and chlorophyll metabolism	0.1213	8.03	16.94
64	Heart development	0.124	7.84	16.37
65	Integrin-linked kinase signaling	0.1266	7.66	15.84
66	Deadenylation-dependent mRNA decay	0.137	7.02	13.96
67	G alpha 12 pathway	0.137	7.02	13.96
68	Type II interferon signaling (interferon-gamma)	0.1396	6.88	13.54
69	Metabolism of vitamins and cofactors	0.1422	6.74	13.15
70	Type I interferon (interferon-alpha/beta) pathway	0.1422	6.74	13.15
71	Transport of mature transcript to cytoplasm	0.1525	6.24	11.74
72	Acute myeloid leukemia	0.1576	6.02	11.12
73	ATF2 transcription factor network	0.1627	5.81	10.55
74	Natural killer cell receptor signaling pathway	0.1652	5.71	10.28
75	Clathrin derived vesicle budding	0.1677	5.62	10.03
76	Glucose metabolism	0.1677	5.62	10.03
77	Circadian rhythm	0.1702	5.52	9.78
78	Angiotensin II-stimulated signaling through G-proteins and beta-arrestin	0.1752	5.35	9.32
79	Endochondral ossification	0.1801	5.18	8.88
80	cAMP cell motility pathway inferred from amoeba model	0.1826	5.1	8.68
81	BDNF signaling pathway	0.1845	2.62	4.43
82	AMPK signaling	0.1851	5.03	8.48
83	FSH regulation of apoptosis	0.1866	2.6	4.36
84	Antiviral mechanism by interferon-stimulated genes	0.19	4.88	8.11
85	Signaling events mediated by VEGFR1 and VEGFR2	0.19	4.88	8.11
86	Seven transmembrane receptor signaling through beta-arrestin	0.1997	4.61	7.43
87	Glycolysis and gluconeogenesis	0.2021	4.55	7.28
88	Prolactin activation of MAPK signaling	0.2021	4.55	7.28
89	Cardiac muscle contraction	0.214	4.26	6.57
90	MAP kinase signaling pathway	0.2164	4.21	6.44
91	Respiratory electron transport, ATP biosynthesis by chemiosmotic coupling, and heat production by uncoupling proteins	0.2164	4.21	6.44
92	T cell signal transduction	0.2211	4.1	6.19
93	Asparagine N-linked glycosylation	0.2258	4.01	5.96
94	Myc active pathway	0.2258	4.01	5.96
95	TGF-beta regulation of skeletal system development	0.2258	4.01	5.96
96	Hematopoietic cell lineage	0.2328	3.87	5.64
97	HIF-1 degradation in normoxia	0.2328	3.87	5.64
98	ERBB signaling pathway	0.2465	3.62	5.06
99	L1CAM interactions	0.2465	3.62	5.06
100	Integrin-mediated cell adhesion	0.2601	3.4	4.57

## Sheet: Biological Process
#	Name	P-value	Odds Ratio	Combined score
1	Mitochondrial Electron Transport, Ubiquinol To Cytochrome C (GO:0006122)	0.0005729	68.72	513.01
2	Negative Regulation Of T Cell Receptor Signaling Pathway (GO:0050860)	0.001313	42.94	284.93
3	Negative Regulation Of Antigen Receptor-Mediated Signaling Pathway (GO:0050858)	0.002341	31.22	189.1
4	Positive Regulation Of Mitotic Cell Cycle (GO:0045931)	0.00296	27.47	159.94
5	Peptidyl-Tyrosine Dephosphorylation (GO:0035335)	0.003411	25.43	144.47
6	Negative Regulation Of MAPK Cascade (GO:0043409)	0.003873	10.24	56.85
7	Response To Estrogen (GO:0043627)	0.004668	21.45	115.14
8	Regulation Of T Cell Receptor Signaling Pathway (GO:0050856)	0.004668	21.45	115.14
9	Regulation Of Cytokine-Mediated Signaling Pathway (GO:0001959)	0.006416	18.06	91.18
10	Regulation Of Amide Metabolic Process (GO:0034248)	0.006732	17.6	88
11	Insulin Receptor Signaling Pathway (GO:0008286)	0.008773	15.25	72.2
12	Negative Regulation Of ERK1 And ERK2 Cascade (GO:0070373)	0.009137	14.91	70.02
13	Cell Cycle G1/S Phase Transition (GO:0044843)	0.01066	13.72	62.3
14	Protection From Natural Killer Cell Mediated Cytotoxicity (GO:0042270)	0.01491	84.47	355.27
15	Negative Regulation Of Gene Expression Via CpG Island Methylation (GO:0044027)	0.01491	84.47	355.27
16	Glomerular Epithelial Cell Differentiation (GO:0072311)	0.01491	84.47	355.27
17	Urea Cycle (GO:0000050)	0.01491	84.47	355.27
18	Renal Filtration Cell Differentiation (GO:0061318)	0.01491	84.47	355.27
19	Negative Regulation Of T Cell Differentiation In Thymus (GO:0033085)	0.01491	84.47	355.27
20	Regulation Of Non-Motile Cilium Assembly (GO:1902855)	0.01491	84.47	355.27
21	Regulation Of Pentose-Phosphate Shunt (GO:0043456)	0.01491	84.47	355.27
22	G1/S Transition Of Mitotic Cell Cycle (GO:0000082)	0.01537	11.24	46.92
23	Positive Regulation Of Cell Cycle (GO:0045787)	0.01631	10.88	44.78
24	Aerobic Electron Transport Chain (GO:0019646)	0.01776	10.38	41.85
25	Pharyngeal Arch Artery Morphogenesis (GO:0061626)	0.01787	67.58	271.98
26	Negative Regulation Of Response To Type II Interferon (GO:0060331)	0.01787	67.58	271.98
27	Negative Regulation Of Type II Interferon-Mediated Signaling Pathway (GO:0060336)	0.01787	67.58	271.98
28	Intracellular Sequestering Of Iron Ion (GO:0006880)	0.01787	67.58	271.98
29	Dorsal Aorta Development (GO:0035907)	0.01787	67.58	271.98
30	Dorsal Aorta Morphogenesis (GO:0035912)	0.01787	67.58	271.98
31	Mitochondrial ATP Synthesis Coupled Electron Transport (GO:0042775)	0.01876	10.08	40.07
32	Positive Regulation Of Gluconeogenesis (GO:0045722)	0.02081	56.31	218.04
33	Positive Regulation Of Microtubule Nucleation (GO:0090063)	0.02081	56.31	218.04
34	Mitral Valve Development (GO:0003174)	0.02081	56.31	218.04
35	Myeloid Leukocyte Mediated Immunity (GO:0002444)	0.02081	56.31	218.04
36	Formation Of Translation Preinitiation Complex (GO:0001731)	0.02375	48.26	180.51
37	L-arginine Transmembrane Transport (GO:1903826)	0.02375	48.26	180.51
38	Regulation Of Generation Of Precursor Metabolites And Energy (GO:0043467)	0.02375	48.26	180.51
39	Negative Regulation Of Protein-Containing Complex Disassembly (GO:0043242)	0.02375	48.26	180.51
40	Retrograde Transport, Vesicle Recycling Within Golgi (GO:0000301)	0.02375	48.26	180.51
41	Nicotinamide Nucleotide Biosynthetic Process (GO:0019359)	0.02375	48.26	180.51
42	Basic Amino Acid Transmembrane Transport (GO:1990822)	0.02375	48.26	180.51
43	Negative Regulation Of Lipid Localization (GO:1905953)	0.02668	42.23	153.03
44	Mitral Valve Morphogenesis (GO:0003183)	0.02668	42.23	153.03
45	Negative Regulation Of Tyrosine Phosphorylation Of STAT Protein (GO:0042532)	0.02668	42.23	153.03
46	Positive Regulation Of Nitric-Oxide Synthase Biosynthetic Process (GO:0051770)	0.0296	37.53	132.12
47	Regulation Of Microtubule Nucleation (GO:0010968)	0.0296	37.53	132.12
48	Positive Regulation Of Transforming Growth Factor Beta Production (GO:0071636)	0.0296	37.53	132.12
49	Mast Cell Mediated Immunity (GO:0002448)	0.03252	33.78	115.73
50	Mitochondrial Respiratory Chain Complex III Assembly (GO:0034551)	0.03252	33.78	115.73
51	Podocyte Differentiation (GO:0072112)	0.03252	33.78	115.73
52	Regulation Of Type II Interferon-Mediated Signaling Pathway (GO:0060334)	0.03252	33.78	115.73
53	Negative Regulation Of Platelet-Derived Growth Factor Receptor Signaling Pathway (GO:0010642)	0.03252	33.78	115.73
54	Respiratory Chain Complex III Assembly (GO:0017062)	0.03252	33.78	115.73
55	Cardiac Right Ventricle Morphogenesis (GO:0003215)	0.03542	30.71	102.58
56	Negative Regulation Of Locomotion (GO:0040013)	0.03542	30.71	102.58
57	Adipose Tissue Development (GO:0060612)	0.03542	30.71	102.58
58	Negative Regulation Of Substrate Adhesion-Dependent Cell Spreading (GO:1900025)	0.03542	30.71	102.58
59	Dendrite Self-Avoidance (GO:0070593)	0.03542	30.71	102.58
60	Cellular Response To Insulin Stimulus (GO:0032869)	0.03565	7.05	23.52
61	Immune Response-Regulating Cell Surface Receptor Signaling Pathway (GO:0002768)	0.03832	28.15	91.81
62	Negative Regulation Of Translational Initiation (GO:0045947)	0.03832	28.15	91.81
63	Positive Regulation Of Cardiac Muscle Cell Proliferation (GO:0060045)	0.03832	28.15	91.81
64	Atrioventricular Valve Development (GO:0003171)	0.03832	28.15	91.81
65	Regulation Of Nitric-Oxide Synthase Biosynthetic Process (GO:0051769)	0.03832	28.15	91.81
66	COPII-coated Vesicle Cargo Loading (GO:0090110)	0.0412	25.98	82.86
67	Protein Localization To Vacuole (GO:0072665)	0.0412	25.98	82.86
68	Negative Regulation Of Receptor Signaling Pathway Via STAT (GO:1904893)	0.0412	25.98	82.86
69	Respiratory Electron Transport Chain (GO:0022904)	0.0412	25.98	82.86
70	Negative Regulation Of Smooth Muscle Cell Migration (GO:0014912)	0.0412	25.98	82.86
71	Regulation Of Macrophage Differentiation (GO:0045649)	0.0412	25.98	82.86
72	Electron Transport Chain (GO:0022900)	0.0412	25.98	82.86
73	Regulation Of Carbohydrate Catabolic Process (GO:0043470)	0.0412	25.98	82.86
74	Endoderm Development (GO:0007492)	0.0412	25.98	82.86
75	Regulation Of Phosphate Metabolic Process (GO:0019220)	0.0412	25.98	82.86
76	Mitotic Cell Cycle Phase Transition (GO:0044772)	0.04386	6.27	19.62
77	Positive Regulation Of Glucose Metabolic Process (GO:0010907)	0.04408	24.12	75.31
78	Cellular Response To Estrogen Stimulus (GO:0071391)	0.04408	24.12	75.31
79	Defense Response To Protozoan (GO:0042832)	0.04408	24.12	75.31
80	Negative Regulation Of Type I Interferon-Mediated Signaling Pathway (GO:0060339)	0.04408	24.12	75.31
81	Cell Surface Receptor Signaling Pathway Involved In Heart Development (GO:0061311)	0.04695	22.51	68.86
82	Regulation Of Response To Cytokine Stimulus (GO:0060759)	0.04695	22.51	68.86
83	Pharyngeal System Development (GO:0060037)	0.04695	22.51	68.86
84	Negative Regulation Of Natural Killer Cell Mediated Cytotoxicity (GO:0045953)	0.04695	22.51	68.86
85	Negative Regulation Of Receptor Signaling Pathway Via JAK-STAT (GO:0046426)	0.04695	22.51	68.86
86	Regulation Of Golgi Organization (GO:1903358)	0.04695	22.51	68.86
87	Positive Regulation Of Cardiac Muscle Tissue Growth (GO:0055023)	0.04695	22.51	68.86
88	Regulation Of Autophagosome Maturation (GO:1901096)	0.04695	22.51	68.86
89	Peptidyl-Threonine Dephosphorylation (GO:0035970)	0.04981	21.11	63.31
90	NAD Biosynthetic Process (GO:0009435)	0.04981	21.11	63.31
91	Positive Regulation Of SMAD Protein Signal Transduction (GO:0060391)	0.04981	21.11	63.31
92	Aorta Morphogenesis (GO:0035909)	0.04981	21.11	63.31
93	Regulation Of Epithelial Cell Differentiation (GO:0030856)	0.05267	19.86	58.47
94	Mesenchyme Morphogenesis (GO:0072132)	0.05267	19.86	58.47
95	Negative Regulation Of Lipid Storage (GO:0010888)	0.05267	19.86	58.47
96	Heart Trabecula Morphogenesis (GO:0061384)	0.05267	19.86	58.47
97	Negative Regulation Of ERBB Signaling Pathway (GO:1901185)	0.05267	19.86	58.47
98	Protein Dephosphorylation (GO:0006470)	0.05346	5.6	16.41
99	Regulation Of Mitotic Cell Cycle (GO:0007346)	0.05423	5.56	16.19
100	Regulation Of Smooth Muscle Cell Migration (GO:0014910)	0.05551	18.76	54.24

## Sheet: Celluar Component
#	Name	P-value	Odds Ratio	Combined score
1	Respiratory Chain Complex III (GO:0045275)	0.0004784	76.36	583.81
2	Mitochondrial Respiratory Chain Complex III (GO:0005750)	0.0004784	76.36	583.81
3	HFE-transferrin Receptor Complex (GO:1990712)	0.02081	56.31	218.04
4	Autophagosome (GO:0005776)	0.02578	8.45	30.93
5	Autolysosome (GO:0044754)	0.02668	42.23	153.03
6	Septin Cytoskeleton (GO:0032156)	0.03832	28.15	91.81
7	Septin Ring (GO:0005940)	0.03832	28.15	91.81
8	RISC Complex (GO:0016442)	0.03832	28.15	91.81
9	COPII Vesicle Coat (GO:0030127)	0.04408	24.12	75.31
10	Secondary Lysosome (GO:0005767)	0.04408	24.12	75.31
11	Mitochondrial Respiratory Chain Complex IV (GO:0005751)	0.04981	21.11	63.31
12	Transcription Factor TFTC Complex (GO:0033276)	0.04981	21.11	63.31
13	Respiratory Chain Complex IV (GO:0045277)	0.05551	18.76	54.24
14	Pericentric Heterochromatin (GO:0005721)	0.06117	16.88	47.17
15	SAGA Complex (GO:0000124)	0.06681	15.35	41.52
16	Histone Acetyltransferase Complex (GO:0000123)	0.07797	12.98	33.12
17	Myofibril (GO:0030016)	0.0835	12.05	29.93
18	Non-Motile Cilium (GO:0097730)	0.08625	11.64	28.52
19	Golgi Stack (GO:0005795)	0.089	11.25	27.21
20	Vesicle Coat (GO:0030120)	0.1053	9.37	21.09
21	SAGA-type Complex (GO:0070461)	0.108	9.12	20.29
22	Transcription Factor TFIID Complex (GO:0005669)	0.1187	8.23	17.53
23	Heterochromatin (GO:0000792)	0.137	7.02	13.96
24	Golgi Cisterna (GO:0031985)	0.1422	6.74	13.15
25	Large Ribosomal Subunit (GO:0015934)	0.1448	6.61	12.77
26	Cytosolic Large Ribosomal Subunit (GO:0022625)	0.1448	6.61	12.77
27	ER To Golgi Transport Vesicle Membrane (GO:0012507)	0.1525	6.24	11.74
28	Coated Vesicle Membrane (GO:0030662)	0.1525	6.24	11.74
29	cis-Golgi Network (GO:0005801)	0.1652	5.71	10.28
30	Transport Vesicle Membrane (GO:0030658)	0.1652	5.71	10.28
31	Ribosome (GO:0005840)	0.1677	5.62	10.03
32	Caveola (GO:0005901)	0.1702	5.52	9.78
33	Vesicle Membrane (GO:0012506)	0.1875	4.95	8.29
34	COPII-coated ER To Golgi Transport Vesicle (GO:0030134)	0.2045	4.49	7.13
35	Cytoplasmic Stress Granule (GO:0010494)	0.2045	4.49	7.13
36	Plasma Membrane Raft (GO:0044853)	0.2188	4.16	6.32
37	P-body (GO:0000932)	0.2211	4.1	6.19
38	Azurophil Granule Lumen (GO:0035578)	0.2351	3.82	5.54
39	Secretory Granule Lumen (GO:0034774)	0.2449	2.16	3.03
40	Cytoskeleton (GO:0005856)	0.2676	1.71	2.25
41	Microtubule Cytoskeleton (GO:0015630)	0.2739	1.99	2.57
42	Cytoplasmic Vesicle Lumen (GO:0060205)	0.2928	2.95	3.62
43	Mitochondrial Inner Membrane (GO:0005743)	0.305	1.83	2.18
44	Collagen-Containing Extracellular Matrix (GO:0062023)	0.3084	1.82	2.14
45	Ficolin-1-Rich Granule Lumen (GO:1904813)	0.3097	2.75	3.23
46	Organelle Inner Membrane (GO:0019866)	0.336	1.7	1.86
47	Mitotic Spindle (GO:0072686)	0.3503	2.36	2.48
48	Azurophil Granule (GO:0042582)	0.3734	2.18	2.14
49	Vacuolar Lumen (GO:0005775)	0.3847	2.1	2
50	Membrane Raft (GO:0045121)	0.3994	1.99	1.83
51	Ficolin-1-Rich Granule (GO:0101002)	0.4261	1.83	1.56
52	Axon (GO:0030424)	0.4616	1.64	1.27
53	Spindle (GO:0005819)	0.4697	1.6	1.21
54	Mitochondrial Membrane (GO:0031966)	0.4845	1.24	0.9
55	Vesicle (GO:0031982)	0.5085	1.43	0.97
56	Cilium (GO:0005929)	0.5403	1.3	0.8
57	Actin Cytoskeleton (GO:0015629)	0.6286	1.02	0.47
58	Endoplasmic Reticulum Membrane (GO:0005789)	0.6989	0.83	0.3
59	Golgi Membrane (GO:0000139)	0.7266	0.78	0.25
60	Intracellular Membrane-Bounded Organelle (GO:0043231)	0.8128	0.79	0.16
61	Neuron Projection (GO:0043005)	0.8168	0.59	0.12
62	Nucleus (GO:0005634)	0.8195	0.78	0.15
63	Bounding Membrane Of Organelle (GO:0098588)	0.9189	0.4	0.03
64	Intracellular Organelle Lumen (GO:0070013)	0.9278	0.38	0.03
65	Intracellular Non-Membrane-Bounded Organelle (GO:0043232)	0.9753	0.27	0.01

## Sheet: Molecular Function
#	Name	P-value	Odds Ratio	Combined score
1	Translation Initiation Factor Activity (GO:0003743)	0.006732	17.6	88
2	BMP Receptor Activity (GO:0098821)	0.01491	84.47	355.27
3	K48-linked Polyubiquitin Modification-Dependent Protein Binding (GO:0036435)	0.01787	67.58	271.98
4	Protein Tyrosine Phosphatase Activity (GO:0004725)	0.02188	9.26	35.38
5	MAP Kinase Tyrosine Phosphatase Activity (GO:0033550)	0.02668	42.23	153.03
6	MAP Kinase Tyrosine/Serine/Threonine Phosphatase Activity (GO:0017017)	0.02668	42.23	153.03
7	Protein Tyrosine/Threonine Phosphatase Activity (GO:0008330)	0.02668	42.23	153.03
8	Non-Membrane Spanning Protein Tyrosine Phosphatase Activity (GO:0004726)	0.02668	42.23	153.03
9	GDP Phosphatase Activity (GO:0004382)	0.02668	42.23	153.03
10	Eukaryotic Initiation Factor 4E Binding (GO:0008190)	0.02668	42.23	153.03
11	Intramolecular Transferase Activity, Phosphotransferases (GO:0016868)	0.02668	42.23	153.03
12	L-arginine Transmembrane Transporter Activity (GO:0061459)	0.0296	37.53	132.12
13	Protein Serine/Threonine Phosphatase Inhibitor Activity (GO:0004865)	0.0296	37.53	132.12
14	Transforming Growth Factor Beta Receptor Activity (GO:0005024)	0.0296	37.53	132.12
15	MAP Kinase Activity (GO:0004707)	0.03252	33.78	115.73
16	RNA 7-Methylguanosine Cap Binding (GO:0000340)	0.03542	30.71	102.58
17	MAP Kinase Phosphatase Activity (GO:0033549)	0.0412	25.98	82.86
18	Nucleoside Diphosphate Phosphatase Activity (GO:0017110)	0.0412	25.98	82.86
19	Transmembrane Receptor Protein Serine/Threonine Kinase Activity (GO:0004675)	0.04408	24.12	75.31
20	Basic Amino Acid Transmembrane Transporter Activity (GO:0015174)	0.04981	21.11	63.31
21	Cysteine-Type Endopeptidase Inhibitor Activity Involved In Apoptotic Process (GO:0043027)	0.05551	18.76	54.24
22	RNA Cap Binding (GO:0000339)	0.05551	18.76	54.24
23	Protein Tyrosine/Serine/Threonine Phosphatase Activity (GO:0008138)	0.06681	15.35	41.52
24	SUMO Transferase Activity (GO:0019789)	0.06961	14.68	39.11
25	Ferrous Iron Binding (GO:0008198)	0.0724	14.06	36.93
26	Protein Phosphatase Inhibitor Activity (GO:0004864)	0.07797	12.98	33.12
27	Cell Adhesion Mediator Activity (GO:0098631)	0.08074	12.5	31.46
28	Protein Tyrosine Kinase Activator Activity (GO:0030296)	0.0835	12.05	29.93
29	Hsp90 Protein Binding (GO:0051879)	0.0999	9.92	22.86
30	Transmembrane Receptor Protein Kinase Activity (GO:0019199)	0.1053	9.37	21.09
31	Pentosyltransferase Activity (GO:0016763)	0.1107	8.88	19.54
32	Cell-Cell Adhesion Mediator Activity (GO:0098632)	0.1213	8.03	16.94
33	Phosphoric Ester Hydrolase Activity (GO:0042578)	0.1448	6.61	12.77
34	Syntaxin Binding (GO:0019905)	0.1474	6.48	12.41
35	Antiporter Activity (GO:0015297)	0.1474	6.48	12.41
36	Serine-Type Endopeptidase Inhibitor Activity (GO:0004867)	0.1474	6.48	12.41
37	Polyubiquitin Modification-Dependent Protein Binding (GO:0031593)	0.1474	6.48	12.41
38	Iron Ion Binding (GO:0005506)	0.1551	6.13	11.42
39	Kinase Binding (GO:0019900)	0.1597	2.24	4.12
40	Receptor Tyrosine Kinase Binding (GO:0030971)	0.1627	5.81	10.55
41	Secondary Active Transmembrane Transporter Activity (GO:0015291)	0.1652	5.71	10.28
42	L-amino Acid Transmembrane Transporter Activity (GO:0015179)	0.1727	5.43	9.54
43	GDP Binding (GO:0019003)	0.1826	5.1	8.68
44	GTPase Activity (GO:0003924)	0.1888	2.58	4.3
45	Ribonucleoside Triphosphate Phosphatase Activity (GO:0017111)	0.1942	2.53	4.15
46	Protein Kinase Binding (GO:0019901)	0.1977	2.01	3.26
47	DNA-binding Transcription Factor Binding (GO:0140297)	0.2073	2.42	3.81
48	Phosphatase Activity (GO:0016791)	0.2211	4.1	6.19
49	Protein Tyrosine Kinase Binding (GO:1990782)	0.2258	4.01	5.96
50	Protein Kinase Activator Activity (GO:0030295)	0.2328	3.87	5.64
51	Cadherin Binding (GO:0045296)	0.2483	2.13	2.97
52	Protein Serine/Threonine Kinase Activity (GO:0004674)	0.2739	1.99	2.57
53	Endopeptidase Inhibitor Activity (GO:0004866)	0.2864	3.03	3.79
54	Protease Binding (GO:0002020)	0.3139	2.71	3.14
55	Protein Homodimerization Activity (GO:0042803)	0.3194	1.54	1.76
56	Transition Metal Ion Binding (GO:0046914)	0.3987	1.48	1.36
57	Purine Ribonucleoside Triphosphate Binding (GO:0035639)	0.4198	1.42	1.23
58	Actin Binding (GO:0003779)	0.4244	1.84	1.58
59	Small GTPase Binding (GO:0031267)	0.4517	1.69	1.34
60	GTP Binding (GO:0005525)	0.455	1.67	1.32
61	GTPase Binding (GO:0051020)	0.4933	1.49	1.05
62	Guanyl Ribonucleotide Binding (GO:0032561)	0.4948	1.49	1.04
63	RNA Polymerase II-specific DNA-binding Transcription Factor Binding (GO:0061629)	0.4979	1.47	1.03
64	Ubiquitin-Like Protein Transferase Activity (GO:0019787)	0.5159	1.4	0.92
65	ATP Binding (GO:0005524)	0.5701	1.2	0.67
66	mRNA Binding (GO:0003729)	0.574	1.19	0.66
67	Adenyl Ribonucleotide Binding (GO:0032559)	0.6077	1.08	0.54
68	Ubiquitin Protein Ligase Activity (GO:0061630)	0.61	1.07	0.53
69	Ubiquitin-Like Protein Ligase Activity (GO:0061659)	0.6195	1.05	0.5
70	Zinc Ion Binding (GO:0008270)	0.6442	0.98	0.43
71	DNA-binding Transcription Activator Activity, RNA Polymerase II-specific (GO:0001228)	0.6517	0.96	0.41
72	Ubiquitin-Protein Transferase Activity (GO:0004842)	0.7137	0.81	0.27
73	RNA Binding (GO:0003723)	0.805	0.69	0.15
74	Double-Stranded DNA Binding (GO:0003690)	0.8627	0.5	0.07
75	Sequence-Specific Double-Stranded DNA Binding (GO:1990837)	0.8878	0.46	0.05
76	Sequence-Specific DNA Binding (GO:0043565)	0.8885	0.46	0.05
77	DNA Binding (GO:0003677)	0.9255	0.38	0.03
78	Cis-Regulatory Region Sequence-Specific DNA Binding (GO:0000987)	0.9664	0.29	0.01
79	RNA Polymerase II Cis-Regulatory Region Sequence-Specific DNA Binding (GO:0000978)	0.9689	0.28	0.01
80	RNA Polymerase II Transcription Regulatory Region Sequence-Specific DNA Binding (GO:0000977)	0.9776	0.26	0.01
