# Supplementary material for: Construction and analysis of pseudogene-related ceRNA network in breast cancer
Source: Sci Rep. 2023 Dec 10;13:21874. doi: 10.1038/s41598-023-49110-4 (PMC10711010; doi:10.1038/s41598-023-49110-4)
Supplement: Supplementary file 3 — Supplementary Information 3. [file 41598_2023_49110_MOESM3_ESM.xlsx]

## Sheet: ROC Tumor vs Normal
Clinicalid	Sample	GBP1	UBQLN4	RPL15	SEPTIN7	UQCRFS1	PDE4DIP	NAMPT	MEIS3	CKAP2L	DUPS5
1	Tumor	1710	2991	10637	8065	5387	160	1931	23	3996	188
2	Tumor	1224	3825	11916	9846	5087	127	1211	44	3660	439
3	Tumor	478	4693	11264	8814	4209	129	851	51	6739	333
4	Tumor	2109	2595	6147	7594	6343	145	2477	77	5157	823
5	Tumor	580	1300	11151	3847	5081	98	605	175	2039	1935
6	Tumor	290	1047	10394	4858	5239	70	644	71	1510	515
7	Tumor	317	1537	15663	4627	6304	29	1793	18	2847	1212
8	Tumor	1801	1296	8459	6256	3840	39	568	61	4505	793
9	Tumor	486	1358	13804	5351	7862	28	1041	103	2355	1401
10	Tumor	352	1282	13645	4792	6352	378	860	13	2522	2698
11	Tumor	448	1201	10277	4729	5992	19	976	42	3088	1951
12	Tumor	279	1078	13499	5260	7980	25	1814	78	3366	1363
13	Tumor	480	1373	13261	5651	5644	28	1703	66	2271	930
14	Tumor	182	1007	9177	9960	6936	30	707	14	3877	1833
15	Tumor	427	1314	11488	6301	6116	28	1000	32	2891	1718
16	Tumor	387	1090	17445	4845	6319	23	1262	138	1237	1650
17	Tumor	364	994	10456	4827	6100	124	551	55	1610	1248
18	Tumor	1722	885	11259	4558	9401	67	834	211	1313	1045
19	Tumor	465	1140	12701	5643	5098	126	892	121	1965	872
20	Tumor	379	945	15893	4639	5184	42	1115	57	1758	1640
21	Tumor	665	1210	12154	5194	6164	51	795	208	2489	1343
22	Tumor	985	1224	10655	5120	5233	24	922	128	1814	2328
23	Tumor	166	928	14851	3696	4560	44	401	23	1339	2098
24	Tumor	450	1243	12868	4634	5117	32	1101	139	1757	795
25	Tumor	161	1154	14905	5534	5988	25	935	22	2951	1690
26	Tumor	595	1058	13004	5216	7063	61	657	110	2025	3258
27	Tumor	460	1096	12620	4114	5491	29	624	83	1594	1271
28	Tumor	736	977	8191	6080	5844	29	1225	20	1484	632
29	Tumor	230	1042	10677	6273	6357	29	979	20	3317	1058
30	Tumor	1396	1123	8601	6102	5304	23	1078	87	3634	1175
31	Tumor	345	1246	15894	6378	5835	29	860	33	2481	1116
32	Tumor	311	1044	16968	4921	5484	31	496	113	2036	690
33	Tumor	467	1076	15520	4173	6628	25	2802	230	1829	540
34	Tumor	580	1318	13867	3968	6787	80	840	76	1336	2162
35	Tumor	1088	988	11902	5900	8503	28	520	97	2132	916
36	Tumor	228	1363	12826	5561	6409	24	1791	20	2105	1278
37	Tumor	397	986	16382	5045	6375	28	793	137	2283	1102
38	Tumor	1486	624	10562	4894	11765	29	1095	172	3331	2390
39	Tumor	241	806	18701	4483	5641	22	888	19	1520	579
40	Tumor	965	1289	14871	6667	6718	28	814	294	1161	752
41	Tumor	105	1104	14225	3879	9093	29	323	24	2810	4977
42	Tumor	248	1271	18391	6015	4980	42	703	92	2255	787
43	Tumor	628	949	10685	6124	5154	44	1374	163	3561	487
44	Tumor	525	945	14365	5300	4932	32	1030	130	1880	1309
45	Tumor	2358	2051	13345	4629	12069	63	1330	95	4550	481
46	Tumor	3253	1294	14544	5951	4997	96	847	131	2319	1079
47	Tumor	270	1107	10727	6080	4646	32	744	82	1869	1326
48	Tumor	206	1232	15577	5075	5433	38	830	75	2195	3054
49	Tumor	2483	965	8304	5492	7298	28	1116	9	2647	765
50	Tumor	333	995	15112	5551	5253	44	683	71	2955	1345
51	Tumor	1698	989	9715	6242	6224	25	821	221	2996	730
52	Tumor	1530	1974	9450	4091	9522	31	692	208	1609	1105
53	Tumor	766	1190	13847	5712	5744	66	1489	277	1806	1497
54	Tumor	293	1257	17668	6600	4577	18	1347	33	2906	515
55	Tumor	589	1216	11946	5202	5388	19	1113	160	2638	1536
56	Tumor	445	949	11673	4893	12782	27	2643	86	2057	992
57	Tumor	1252	1123	13568	3321	7702	98	1015	138	1820	661
58	Tumor	415	973	11338	5720	4751	145	809	25	1219	1488
59	Tumor	192	1580	18598	4836	6132	23	798	61	1982	2248
60	Tumor	294	929	17222	4939	5451	33	1245	64	880	460
61	Tumor	818	674	11043	5090	8074	55	1748	186	1988	2296
62	Tumor	1648	1495	9674	5184	6252	21	1616	130	4073	1068
63	Tumor	473	974	11204	5206	6392	26	836	65	2125	1401
64	Tumor	458	1314	15227	5644	5623	115	680	73	2302	818
65	Tumor	362	1306	14947	5489	5142	30	935	26	2631	932
66	Tumor	2253	981	12469	5188	7037	26	876	92	3501	522
67	Tumor	504	1092	12964	6115	4193	25	656	18	2530	555
68	Tumor	479	1273	12229	5367	15530	26	1151	112	3394	1109
69	Tumor	328	1000	13533	4235	6098	18	1913	116	2551	1332
70	Tumor	268	983	13175	6128	5377	30	1252	21	2013	614
71	Tumor	1414	1164	12605	5543	5140	25	840	210	2492	1877
72	Tumor	1125	927	10926	5035	6809	48	521	47	3361	2684
73	Tumor	410	1318	14448	4613	5769	36	909	108	1898	1736
74	Tumor	433	1389	14671	5372	6339	95	872	18	4290	542
75	Tumor	415	1183	14495	5900	7366	50	696	13	2981	805
76	Tumor	113	1073	14816	6634	5840	29	1278	67	1731	2424
77	Tumor	833	1233	12098	4959	9759	40	672	172	3086	2039
78	Tumor	231	1374	13125	5429	5995	65	1601	27	3174	4582
79	Tumor	130	1680	21573	3347	6846	30	721	20	1897	1369
80	Tumor	830	1039	7957	4026	9452	41	841	70	2273	705
81	Tumor	716	1326	19557	5226	6465	27	2905	88	1667	1860
82	Tumor	1059	1775	14300	6360	5460	39	704	101	4371	656
83	Tumor	518	712	14239	5968	5525	33	984	35	2152	1074
84	Tumor	183	1415	12373	5562	5907	29	883	77	2147	1121
85	Tumor	339	1270	12441	5780	7714	27	957	86	1996	378
86	Tumor	270	1016	16948	5340	6061	25	1299	102	1784	743
87	Tumor	1035	1351	12598	4217	5787	20	740	176	1730	1214
88	Tumor	976	1028	11971	5892	14653	22	2065	101	3461	1566
89	Tumor	489	997	12813	5585	8183	28	1920	38	2506	2504
90	Tumor	1199	1683	4485	6361	17631	26	683	96	1610	606
91	Tumor	328	1460	14570	5634	5606	30	1219	82	2317	1976
92	Tumor	374	1305	16212	5429	4379	28	887	45	1567	2438
93	Tumor	513	1039	10954	6328	5299	98	654	20	1371	694
94	Tumor	1583	1245	8425	5344	5345	383	820	127	2230	1620
95	Tumor	457	1327	14832	4529	5588	83	1174	79	2016	1950
96	Tumor	561	1096	17270	5501	7568	19	693	170	1775	969
97	Tumor	1429	925	11456	6983	6885	81	710	208	1960	1496
98	Tumor	1298	1211	11284	3642	7711	58	1347	121	1765	879
99	Tumor	515	891	13259	5525	6536	85	1019	13	2466	942
100	Tumor	364	701	9300	4096	7665	23	680	64	1194	2697
101	Tumor	264	1287	3709	4182	8711	64	1065	20	4662	932
102	Tumor	343	1604	11017	4944	6397	113	774	9	1437	595
103	Tumor	2333	1303	10731	5707	6440	46	1122	188	2534	487
104	Tumor	634	862	12890	4073	6357	72	757	14	1573	1065
105	Tumor	221	991	9897	5059	5382	27	3951	98	4021	918
106	Tumor	299	1250	18458	5758	5941	22	879	143	1345	803
107	Tumor	3520	1564	8263	4904	7938	108	1041	99	1959	1029
108	Tumor	170	1118	14030	4823	4624	42	522	38	2200	1710
109	Tumor	1191	1046	13929	4011	7498	75	661	99	1753	3101
110	Tumor	483	690	8178	5528	7806	185	681	12	1972	2284
111	Tumor	357	966	15081	4209	6453	36	1043	170	2003	558
112	Tumor	480	1661	14031	4436	6131	20	580	103	1652	1841
113	Tumor	1161	686	12989	3433	8573	32	943	226	1207	1888
114	Tumor	654	1187	10246	5372	6662	26	796	101	1898	2012
115	Tumor	1017	1151	16792	5169	5558	20	949	189	3824	796
116	Tumor	1554	898	11006	2647	9031	74	643	117	2514	2756
117	Tumor	583	984	14926	5144	5082	28	768	328	956	1308
118	Tumor	933	1414	12681	5174	6801	95	776	167	2528	803
119	Tumor	276	1257	15797	5662	5439	20	781	99	1930	830
120	Tumor	255	1502	15305	5818	6123	72	560	39	1491	1854
121	Tumor	349	1029	15565	5594	5759	44	1028	107	1823	507
122	Tumor	685	553	12795	4250	5624	37	778	27	1716	1088
123	Tumor	516	888	9585	4755	6493	27	940	36	3152	1714
124	Tumor	288	1474	16936	7329	4691	38	693	16	2050	582
125	Tumor	195	978	9508	5737	6635	88	487	9	1470	1700
126	Tumor	443	851	17671	7157	4681	31	488	240	1247	463
127	Tumor	536	1233	13989	7164	5355	236	838	144	2303	560
128	Tumor	531	1720	15291	6721	4308	76	795	124	2935	376
129	Tumor	427	1057	11435	8228	4728	36	939	158	3025	894
130	Tumor	965	974	13758	5899	4675	152	884	68	1802	850
131	Tumor	725	1229	13814	7224	4623	32	712	42	3204	486
132	Tumor	658	1343	10538	5884	7476	19	1025	121	3791	1405
133	Tumor	2314	1175	8017	6286	4589	95	999	335	2479	541
134	Tumor	2365	1997	16598	9008	3993	175	1005	146	3494	682
135	Tumor	1301	1021	10422	7897	3926	42	861	137	4155	419
136	Tumor	335	1710	12570	7988	4958	47	332	97	2387	389
137	Tumor	1478	1038	11912	5926	5572	50	618	148	2692	730
138	Tumor	941	913	13228	5592	4296	139	592	25	2487	908
139	Tumor	294	1217	20226	4442	4095	26	1133	103	1234	375
140	Tumor	1006	1408	12148	8143	3847	131	613	147	2885	708
141	Tumor	327	1160	14561	9464	4520	100	630	45	3058	755
142	Tumor	1427	844	14087	5152	6952	66	407	91	2475	997
143	Tumor	1266	1109	11921	6859	5026	18	744	23	2369	347
144	Tumor	1152	1035	11641	6641	6646	129	695	112	4824	322
145	Tumor	274	1094	13377	5991	5745	64	699	22	3466	298
146	Tumor	399	1445	12102	8066	5054	95	875	73	2740	811
147	Tumor	407	1187	13042	6650	6400	115	488	56	3284	976
148	Tumor	115	1567	18445	6313	6026	199	525	46	2979	928
149	Tumor	341	1413	17185	7151	7820	147	802	47	3584	732
150	Tumor	545	907	9486	7452	6042	238	526	110	2704	394
151	Tumor	858	1001	12968	6249	4968	36	646	266	2548	1108
152	Tumor	140	1231	10143	6363	4239	112	643	120	2739	702
153	Tumor	436	1057	14007	8820	4048	9	835	60	3229	435
154	Tumor	986	1156	13781	8077	4222	23	826	45	5902	540
155	Tumor	1085	962	14770	5420	3711	79	2180	196	2218	974
156	Tumor	420	1142	14273	7365	5521	18	668	117	2161	605
157	Tumor	790	1302	19422	6441	6365	102	481	24	1751	1266
158	Tumor	261	1974	14860	6932	5687	75	586	87	2366	426
159	Tumor	456	1204	16111	9463	5281	135	807	186	2342	546
160	Tumor	1055	1016	15791	5410	4362	296	634	131	1911	649
161	Tumor	475	879	15105	6981	4063	25	498	178	2229	544
162	Tumor	827	1437	16296	7749	5776	143	1222	208	2719	665
163	Tumor	447	1170	10129	6350	7621	18	459	101	2731	902
164	Tumor	534	1267	11321	7382	4701	43	665	129	3250	732
165	Tumor	254	1376	14302	5725	8025	138	1134	54	4036	827
166	Tumor	694	1754	15327	7466	5598	136	1335	117	3857	1121
167	Tumor	375	1200	13066	9221	6855	189	680	73	2541	928
168	Tumor	1181	1218	12002	7499	5249	189	755	185	4083	1899
169	Tumor	453	1355	11335	6115	5561	64	1059	127	2758	669
170	Tumor	517	1041	11039	4746	5066	33	1026	113	2851	646
171	Tumor	288	920	13720	5178	4891	97	648	86	2490	1379
172	Tumor	410	1005	10810	5575	8261	134	472	107	2878	1848
173	Tumor	1260	1049	11008	8504	5028	73	647	94	3002	895
174	Normal	745	1601	13976	6247	4718	227	1163	58	2028	125
175	Normal	388	1043	14545	3635	2447	116	358	91	3049	12
176	Normal	1587	1703	14428	4917	2383	49	218	228	661	317
177	Normal	510	1065	14202	3517	1679	18	1103	29	2251	343
178	Normal	1028	1731	16488	7491	5877	162	1456	97	2430	147
179	Normal	874	1475	13341	7762	7541	133	929	121	3441	66
180	Normal	1047	1382	14924	5789	7324	217	1436	6	1828	150
181	Normal	901	1128	12369	7269	6478	144	1031	109	1732	117
182	Normal	779	1432	16216	7602	8656	195	1617	22	2069	215
183	Normal	800	1011	9537	4863	5177	79	840	36	3387	48
184	Normal	1363	1210	13920	7466	3800	18	1238	103	4485	244
185	Normal	810	1695	16025	8182	7204	152	1112	152	2849	106
186	Normal	1004	1083	13000	7019	2867	54	647	46	2707	44
187	Normal	749	1957	16557	6068	7927	184	829	56	2627	97
188	Normal	761	1618	16481	6758	5680	330	1241	48	3252	88
189	Normal	814	741	11972	8382	5845	147	1077	41	1879	67
190	Normal	425	934	11870	7486	7482	23	1078	121	2915	38
191	Tumor	578	2527	22383	5627	3368	173	641	67	6698	412
192	Tumor	292	1192	4849	2692	3141	55	283	46	7427	722
193	Tumor	639	2018	19726	3978	2192	96	537	18	6277	190
194	Tumor	388	1379	8741	3884	1499	122	416	15	7662	204
195	Tumor	3543	2048	9021	3267	9343	164	244	88	7620	473
196	Tumor	500	1606	10467	4573	1834	24	348	186	7872	280
197	Tumor	1971	1407	15975	10037	2751	37	402	481	1599	30
198	Tumor	4357	3095	12359	6453	2608	160	500	45	7696	544
199	Tumor	6547	2240	9808	4457	6243	233	696	189	7373	252
200	Tumor	906	436	4068	2550	505	43	837	16	5207	75
201	Tumor	483	1416	12708	3335	4568	110	1193	33	5091	106
202	Tumor	1072	1581	13965	5345	2999	80	1151	17	6232	201
203	Tumor	2384	2191	12782	5768	3919	163	670	11	5039	849
204	Tumor	671	2010	3544	3841	1376	291	218	15	6384	256
205	Tumor	1135	1754	11500	6228	2151	135	500	52	5030	178
206	Tumor	580	1766	14850	5216	4181	136	1119	39	3392	277
207	Tumor	2100	1326	2424	3573	3269	58	220	411	9243	296
208	Tumor	1013	2275	6468	6035	2461	205	583	21	11296	211
209	Tumor	898	1502	10712	5309	2125	108	614	142	5921	279
210	Tumor	1562	1705	10577	3547	4630	51	345	76	8525	403
211	Tumor	402	1027	5341	3690	2419	74	253	53	6087	704
212	Tumor	3368	1981	7441	5316	3581	107	510	40	14052	361
213	Tumor	1944	2529	13672	4913	4842	257	380	11	8283	195
214	Tumor	3998	2943	6806	5117	3225	144	693	149	11272	862
215	Tumor	1129	1417	11431	3751	2290	69	431	115	2296	178
216	Tumor	1021	2150	9873	5308	1509	224	337	39	11498	579
217	Tumor	1210	4120	8865	6329	2723	136	2283	24	7979	404
218	Tumor	1754	2585	10489	4615	4898	180	341	135	9051	315
219	Tumor	847	1693	12998	4665	2751	120	672	44	4528	259
220	Tumor	1041	1987	10403	3905	2121	160	659	83	7849	414
221	Tumor	311	1369	12231	3581	3966	38	488	48	4493	301
222	Tumor	1331	1347	8945	4535	4581	161	434	139	12651	484
223	Tumor	1121	2242	15500	5712	1521	95	363	69	5766	155
224	Tumor	2310	1597	14933	3903	2264	312	242	169	3679	948
225	Tumor	755	627	5839	4400	2988	181	696	78	7415	449
226	Tumor	629	1370	10586	4501	1984	84	619	300	6207	223
227	Tumor	1775	1446	9984	2328	1228	33	268	33	6511	715
228	Tumor	878	1984	8488	6058	2613	109	4505	69	5144	259
229	Tumor	334	1181	9747	3590	3170	105	404	117	4310	229
230	Tumor	894	2307	13004	4543	2990	127	422	49	2632	620
231	Tumor	822	4067	7911	2431	8985	732	1512	280	9855	932
232	Tumor	586	2319	11844	4239	2764	24	493	14	3902	436
233	Tumor	1070	1063	2038	5245	6123	207	864	30	18613	143
234	Tumor	427	2482	13025	5697	2540	253	543	18	7824	418
235	Tumor	1314	1689	9825	5233	4432	47	486	162	9870	225
236	Tumor	336	2368	9472	2602	4836	60	251	108	9148	1325
237	Tumor	406	2891	7040	2994	2856	49	265	44	5128	208
238	Tumor	718	1679	7962	6548	2268	195	1008	34	7610	327
239	Tumor	927	1958	10813	7002	2364	94	695	29	10015	267
240	Tumor	295	2251	5457	3936	3009	205	925	8	11153	265
241	Tumor	3206	2121	8556	4311	4334	103	642	136	8036	965
242	Tumor	723	1201	9117	3723	1223	27	689	29	5666	344
243	Tumor	597	1525	13313	3171	4135	100	229	45	8816	381
244	Tumor	223	2400	8903	6134	3313	77	903	15	10810	79
245	Tumor	353	2169	12938	3676	5110	277	590	7	5016	802
246	Tumor	1864	1403	9305	4220	975	127	685	59	11162	226
247	Tumor	4892	2305	3495	7889	3023	74	1305	88	6379	67
248	Tumor	717	2247	12972	3545	4070	41	418	41	14653	243
249	Tumor	2306	1260	15916	10757	2988	82	720	380	1186	111
250	Tumor	462	1926	14754	3964	2328	16	529	19	7527	201
251	Tumor	2572	1706	13472	3689	2518	133	543	49	5356	1608
252	Tumor	4493	1311	9542	5437	2913	189	577	224	6259	420
253	Tumor	3682	2378	6976	3062	9811	148	743	62	4870	349
254	Tumor	4862	2720	12770	5178	4997	383	394	227	15565	602
255	Tumor	431	2402	10718	3150	6242	155	289	28	7086	558
256	Tumor	1391	2109	9486	4110	5094	35	748	44	8016	274
257	Tumor	1934	1672	8424	4383	231	207	815	15	3558	879
258	Tumor	2665	2833	8383	6570	3360	139	513	22	5321	195
259	Tumor	591	751	7071	3408	1658	33	392	14	8370	229
260	Tumor	1530	1406	9423	4317	2598	151	426	7	7308	270
261	Tumor	1755	1474	10074	4709	2424	32	578	93	4049	49
262	Tumor	572	1425	14593	4896	2601	116	417	48	3516	640
263	Tumor	800	2246	16245	6027	2280	17	757	25	3106	188
264	Tumor	3152	2239	8205	6125	2307	296	930	131	9495	326
265	Tumor	1593	2012	9967	2332	1026	224	936	14	3256	86
266	Tumor	2149	2249	10295	4995	2764	97	1840	97	6737	549
267	Tumor	256	1927	16947	5222	1277	129	782	19	6801	664
268	Tumor	2624	681	16221	4440	1964	323	519	22	4157	256
269	Tumor	2226	2217	10063	5805	1414	221	454	11	10563	96
270	Tumor	711	1343	21621	5976	2932	29	323	7	7588	186
271	Tumor	446	1419	5724	4190	1787	164	874	170	5492	683
272	Tumor	1302	2542	20127	5319	3193	145	1372	71	4765	289
273	Tumor	1455	2715	11361	5935	2341	324	1189	11	7128	402
274	Tumor	500	2325	13539	4693	5613	241	618	22	9871	218
275	Tumor	286	2483	11023	4308	2818	132	711	39	9324	429
276	Tumor	1662	765	2274	3859	956	63	1499	56	5495	176
277	Tumor	194	1632	24997	3401	1765	39	326	42	4128	12
278	Tumor	359	1923	13292	6097	2663	106	1070	24	5946	77
279	Tumor	1740	2563	14988	5066	4422	138	646	4	9050	78
280	Tumor	544	2740	14690	4300	2948	110	623	4	4108	420
281	Tumor	11780	1667	6915	5469	2698	289	438	220	7578	268
282	Tumor	808	1667	14456	3372	1580	94	543	8	6557	501
283	Tumor	118	1964	7628	4941	1043	19	472	31	16305	116
284	Tumor	359	1408	4917	4578	1204	367	422	18	5963	187
285	Tumor	678	863	4581	3008	634	258	1186	22	6414	188
286	Tumor	1721	2834	8628	4830	1920	213	451	135	4095	1379
287	Tumor	990	1590	7103	4024	3118	96	606	141	8340	436
288	Tumor	316	1649	7943	3286	4007	109	386	87	8663	99
289	Tumor	3424	2631	12209	7826	4206	101	705	27	14262	182
290	Tumor	1075	2016	13120	4427	2906	122	729	48	7473	480
291	Tumor	587	2180	13421	6275	1958	157	590	27	6442	319
292	Tumor	630	1572	7909	5383	1896	159	376	251	9904	541
293	Tumor	173	3948	11602	6179	3730	13	536	7	5003	1256
294	Tumor	777	2190	12172	4252	2719	150	492	33	7147	417
295	Normal	878	1723	18921	3808	3771	28	1063	15	945	536
296	Tumor	7108	2088	10784	9275	4590	206	3228	195	2585	966
297	Tumor	2758	2426	7625	6483	3395	238	1242	14	3908	644
298	Tumor	2512	2649	9766	6173	4584	114	3943	82	1882	1450
299	Tumor	3906	2535	14243	8574	3745	156	4226	182	3113	735
300	Tumor	1938	2657	7384	6703	9878	286	2895	54	4842	543
301	Tumor	2550	2115	16838	8865	2975	91	1797	23	3020	423
302	Tumor	3981	1748	11508	6809	6855	166	1461	24	2837	304
303	Tumor	3462	2311	9205	6240	5753	145	1801	49	3336	626
304	Tumor	1426	2306	6088	6430	4899	79	5473	19	8366	749
305	Tumor	2653	4126	12269	7985	6142	258	2358	21	2374	656
306	Tumor	5781	1896	12417	10688	3673	165	1856	184	2864	551
307	Tumor	5918	2105	5585	7700	3372	173	1262	11	4306	488
308	Tumor	3126	2594	13111	8841	3109	55	2169	68	3913	1348
309	Tumor	4277	1476	9643	8002	13702	158	1552	51	4394	429
310	Tumor	332	1681	13946	6515	3579	87	1248	10	2126	825
311	Tumor	1099	2617	17569	5659	2986	95	1606	63	2511	883
312	Tumor	682	1944	11840	6524	3598	116	2807	44	2344	765
313	Tumor	994	2401	14988	8230	3568	148	2997	87	1840	976
314	Tumor	1662	1906	14289	6895	3780	158	2946	46	1900	430
315	Tumor	1978	1638	9811	7775	4021	74	2302	99	3412	891
316	Tumor	1027	1715	14105	8385	4355	194	2544	65	2025	452
317	Tumor	836	2218	17146	12214	3366	64	1706	22	3104	483
318	Tumor	2267	1774	12947	7986	4628	191	1716	119	2846	483
319	Tumor	1702	3055	12346	8649	3206	68	1686	49	4494	587
320	Tumor	581	1861	15800	9591	3045	122	1509	10	2129	477
321	Tumor	851	1844	10803	8390	3131	208	2378	24	2337	527
322	Tumor	1732	1759	11334	8230	3867	107	3090	82	2878	508
323	Tumor	830	2048	12511	8138	4181	70	3656	30	2298	971
324	Tumor	1375	2479	14053	6987	2830	179	2569	9	2218	1116
325	Tumor	541	3033	11674	5290	3561	191	1396	14	2207	923
326	Tumor	1555	2984	11339	7070	3900	180	1213	13	2114	1138
327	Tumor	2865	2942	8248	7470	3955	101	2415	107	2137	757
328	Tumor	3153	2246	9931	5879	7869	122	9142	120	5289	1391
329	Tumor	1505	1570	13590	10587	3729	207	3421	5	3974	614
330	Tumor	8058	1730	11284	7594	4952	95	1994	92	3493	402
331	Tumor	1853	2382	11142	9429	4830	199	1683	47	3181	582
332	Tumor	1964	2285	9192	7550	2819	128	1208	11	5037	196
333	Tumor	1023	1958	13086	8333	4733	281	2217	22	2096	574
334	Tumor	411	2271	10753	5933	4171	167	734	35	3057	1107
335	Tumor	7348	1553	10617	7842	5022	87	4421	56	2934	772
336	Tumor	7796	1759	10349	6630	6489	150	1396	5	2597	389
337	Tumor	2479	1594	9235	12760	4079	63	2282	18	3264	209
338	Tumor	7008	2258	8796	7042	4683	202	2057	54	2960	451
339	Tumor	3609	1698	5716	7008	3917	91	2821	36	5031	482
340	Tumor	1526	1224	11529	8475	5618	152	15188	36	2505	575
341	Tumor	3573	1870	7040	7937	4916	149	1699	6	2042	453
342	Tumor	2369	1249	5905	8106	6347	74	4011	5	2630	466
343	Tumor	6042	1096	7087	6517	11956	92	2553	43	1944	719
344	Tumor	1624	1973	8641	7146	4766	103	2180	7	4309	219
345	Tumor	1095	1512	12914	7365	5352	125	2379	23	2885	255
346	Tumor	717	2043	16830	7900	4280	92	3331	43	2948	533
347	Tumor	1935	2004	12481	6810	4883	105	5249	55	5493	725
348	Tumor	1403	1907	10116	9435	2606	166	2835	34	5899	518
349	Tumor	8813	2590	7886	9350	3758	176	2691	120	3498	520
350	Tumor	8155	1979	8873	9343	6893	170	2203	63	3545	470
351	Tumor	5746	2802	6655	5587	6635	149	2714	64	5293	505
352	Tumor	5653	2044	9735	6344	4900	130	1983	31	3427	424
353	Tumor	2648	4654	2117	2644	2182	131	1615	49	1669	136
354	Tumor	191	4745	6143	5313	2467	115	1377	8	2500	55
355	Tumor	1290	4490	3383	3230	1965	240	499	335	2154	61
356	Tumor	85	4056	4376	2783	2226	99	2186	7	594	30
357	Tumor	274	4419	4432	3439	1954	112	774	21	3163	44
358	Tumor	253	3281	2499	2018	2186	96	676	18	2014	44
359	Tumor	2804	3002	4750	4063	6276	82	1264	5	1580	7
360	Tumor	2047	4081	2965	2970	2414	148	1363	9	3364	300
361	Tumor	73	1590	2222	3021	2233	37	454	16	1012	35
362	Tumor	1666	2703	1953	3001	1493	134	390	28	1342	124
363	Tumor	345	2365	7425	2633	1151	79	668	15	4486	59
364	Tumor	1119	3092	2659	2556	736	5	814	13	1140	58
365	Tumor	1615	1802	3342	2240	1919	127	1510	131	2567	161
366	Tumor	3365	9088	2355	3004	2271	95	1273	14	2423	149
367	Tumor	5132	2724	129	4508	4042	52	833	131	652	61
368	Tumor	1279	1453	1359	1075	305	14	147	24	1040	129
369	Tumor	3682	3334	2959	3197	1410	77	1144	8	1854	112
370	Tumor	919	3334	2926	2243	1488	470	889	19	4409	152
371	Tumor	212	3462	1386	1302	3823	35	970	5	347	7
372	Tumor	544	2687	1383	5345	2428	56	329	6	1298	9
373	Tumor	112	2957	2854	1890	1695	174	2431	68	1511	88
374	Tumor	1519	4787	4713	2541	1555	146	807	67	2617	83
375	Tumor	923	1328	3044	1691	1660	74	1267	31	381	58
376	Tumor	371	4011	1882	2183	1770	52	870	19	1897	172
377	Tumor	336	2704	2193	2200	2015	40	978	142	1540	73
378	Tumor	1181	1394	10610	4058	4609	47	883	25	2704	2247
379	Tumor	614	915	5394	3633	5405	35	630	16	1536	1133
380	Tumor	90	1846	11172	5166	5918	50	809	30	1007	1029
381	Tumor	794	1535	14569	3956	5203	30	797	20	2360	1974
382	Tumor	500	1104	11698	4519	3631	37	990	47	1892	1047
383	Tumor	973	1582	6348	3497	5260	34	1048	15	4216	822
384	Tumor	1088	1424	8778	4130	4176	33	513	49	2277	1005
385	Tumor	319	753	14581	5233	3626	53	858	16	1242	1155
386	Tumor	3076	1355	11778	6427	4790	49	1333	59	1246	916
387	Tumor	283	1600	8102	3178	3598	23	2062	37	3128	1432
388	Tumor	3272	2008	6257	3422	4247	21	1054	37	2120	1363
389	Tumor	422	1312	12658	3996	4729	46	1682	42	2449	2842
390	Tumor	285	1025	5436	4552	7846	33	640	17	3732	1722
391	Tumor	1140	1055	10653	4019	5461	43	820	31	1450	2029
392	Tumor	348	1164	9967	3714	4279	104	958	52	1888	975
393	Tumor	520	1408	14389	3733	4772	63	534	60	1759	809
394	Tumor	299	1009	15057	3068	5063	65	1199	18	2021	1641
395	Tumor	588	1024	5976	4793	4569	38	801	17	2278	798
396	Tumor	1294	1921	11987	3259	5165	57	670	26	1623	569
397	Tumor	252	1108	10301	3973	4365	30	916	23	1940	996
398	Tumor	273	1183	10766	4288	4597	31	750	34	2103	1456
399	Tumor	741	1261	9408	4104	7207	36	327	38	1915	1026
400	Tumor	218	999	9294	3345	6475	31	323	46	1336	2317
401	Tumor	238	1440	10357	4525	3813	56	1353	23	2358	783
402	Tumor	344	1504	13111	5133	4012	25	773	9	2237	2093
403	Tumor	1734	1269	10386	2227	4319	45	1525	26	1427	1356
404	Tumor	405	1135	10519	4400	4115	44	809	26	1821	1086
405	Tumor	719	1697	10103	4282	5625	31	968	23	4621	1105
406	Tumor	658	1709	15758	4847	4973	25	1711	14	2882	1059
407	Tumor	1496	1769	9536	5333	10751	19	746	97	3538	860
408	Tumor	5015	1710	7657	5910	5637	17	1151	26	5957	695
409	Tumor	390	1433	7071	6559	3822	39	544	43	2744	784
410	Tumor	538	1327	10732	3896	3710	24	678	59	2231	908
411	Tumor	269	1491	12032	5530	4734	48	498	29	1535	862
412	Tumor	1516	1413	5811	5426	5078	43	1172	21	3061	1114
413	Tumor	1773	761	12793	3570	4169	24	810	41	2538	2786
414	Tumor	458	1159	10524	3472	2802	26	580	13	2542	849
415	Tumor	1833	1025	9319	4213	5084	26	770	77	1976	1399
416	Tumor	583	1607	13565	4601	4152	38	810	11	2741	1715
417	Tumor	890	1097	11728	5704	3308	26	718	36	2395	840
418	Tumor	882	1168	11624	5067	2807	29	578	205	1580	683
419	Tumor	475	1257	11607	3591	5273	12	755	25	1714	1073
420	Tumor	57	1437	14989	2500	3949	22	900	46	2529	1156
421	Tumor	752	896	7508	4524	5282	49	706	25	2391	671
422	Tumor	388	1376	14007	4132	3649	22	1064	21	2308	1452
423	Tumor	650	1873	13337	5061	4579	47	1389	55	2552	811
424	Tumor	272	1765	10118	4924	3592	23	684	16	2154	1993
425	Tumor	210	1335	15613	4018	5510	26	1079	114	2322	2709
426	Tumor	2100	1263	12348	5437	4918	47	720	220	1594	1154
427	Tumor	280	1064	15945	4603	3378	35	1417	14	1871	481
428	Tumor	2267	1138	14400	4861	4922	22	1069	290	1760	1693
429	Tumor	459	1296	12882	5791	3279	64	1338	13	3093	1430
430	Tumor	524	1076	10650	4909	4050	15	1603	103	5124	1196
431	Tumor	301	961	14839	3784	3018	14	1274	32	1758	898
432	Tumor	306	1230	9785	3784	2858	66	434	34	2215	1593
433	Tumor	1129	1648	11949	4323	4787	20	739	130	2152	797
434	Tumor	347	891	9519	3845	4392	401	627	55	2842	922
435	Tumor	174	999	11794	3228	2946	22	916	34	1671	2216
436	Tumor	2461	1180	7130	4061	3088	27	960	120	2971	947
437	Tumor	579	1658	11608	4745	4076	38	1290	134	2091	2618
438	Tumor	961	1061	12399	4206	3636	54	1102	35	2271	676
439	Tumor	846	1337	12142	4584	4286	57	1360	18	1511	661
440	Tumor	418	986	14279	4489	2752	49	3140	44	3015	742
441	Tumor	624	1312	15272	5223	2708	29	1700	23	3168	2224
442	Tumor	337	1304	14788	4775	4346	16	1321	58	1599	422
443	Tumor	401	1424	10115	4030	3292	17	881	158	2629	723
444	Tumor	268	1396	16872	3938	4002	32	1174	38	1611	1106
445	Tumor	439	991	8657	4542	4287	41	1124	38	3230	829
446	Tumor	731	1497	8517	5052	4416	35	1052	29	1739	856
447	Tumor	2405	1015	10111	3770	4486	45	809	128	1746	1772
448	Tumor	134	984	15218	5364	3691	35	882	29	2009	827
449	Tumor	334	1118	16540	4619	4080	30	727	60	1592	1417
450	Tumor	451	1029	12625	4497	4475	27	1011	22	1210	1123
451	Tumor	586	1733	10522	5506	3697	41	1219	21	4418	1217
452	Tumor	321	1325	12351	5081	3453	22	1228	17	2028	893
453	Tumor	571	1240	8647	4957	4407	44	1427	103	4897	868
454	Tumor	92	1903	10998	4181	5673	15	1137	40	2932	442
455	Tumor	453	1464	13434	3847	3704	27	1018	15	2298	2162
456	Tumor	1589	1862	11923	4002	6368	27	1449	173	822	1142
457	Tumor	617	1571	10535	2736	9163	21	553	90	1012	2474
458	Tumor	513	1114	11238	4382	3324	24	920	26	2849	852
459	Tumor	117	1185	16937	3886	3569	32	964	24	1356	679
460	Tumor	548	1103	10160	5685	3243	27	877	44	3073	568
461	Tumor	484	1369	15132	6255	3672	60	1028	14	2673	634
462	Tumor	436	1022	12549	4833	8432	32	696	34	1670	1557
463	Tumor	490	1106	8495	4772	4114	29	342	38	2117	2060
464	Tumor	825	1080	13277	4911	4360	26	994	21	2670	560
465	Tumor	936	1212	11283	5883	3836	20	586	84	1896	1482
466	Tumor	331	1239	12616	5659	3311	35	1005	31	1201	762
467	Tumor	812	1240	7222	3976	3973	36	672	70	1470	1220
468	Tumor	853	1946	7338	6576	7522	45	982	31	2501	1013
469	Tumor	385	1312	13251	5794	4533	41	1091	39	2702	1082
470	Tumor	582	1296	13310	6490	3543	23	1241	43	3746	625
471	Tumor	700	486	9950	7717	2670	30	2222	16	2178	423
472	Tumor	872	1229	12268	5133	3644	54	1091	104	1809	938
473	Tumor	2182	1027	12954	4378	4051	24	981	210	1303	777
474	Tumor	996	1850	15959	6677	4671	23	1309	99	2062	1235
475	Tumor	886	1534	11949	5672	4799	58	1728	89	3584	1060
476	Tumor	305	1774	13929	5254	4397	24	649	34	3097	2185
477	Tumor	2038	1425	14217	7147	3949	99	996	220	2887	1142
478	Tumor	368	1090	13849	5955	3233	28	797	20	2548	952
479	Tumor	634	1050	11438	5722	4478	70	790	16	1846	1206
480	Tumor	2345	1275	14122	6074	4074	38	1770	96	2115	1370
481	Tumor	93	1384	14417	5617	3446	22	1327	11	1612	1810
482	Tumor	385	1275	11607	4145	4060	33	708	31	1488	1736
483	Tumor	969	1127	7670	3672	6412	57	775	98	2011	2354
484	Tumor	559	2763	13672	5021	5455	40	748	31	1163	965
485	Tumor	114	2173	11375	3538	6423	95	473	70	2388	2490
486	Tumor	1152	1008	13270	4376	3964	16	962	152	1561	2735
487	Tumor	450	1383	12006	5933	3288	46	830	40	2401	757
488	Tumor	3983	1424	8021	4897	3370	61	924	126	1801	1373
489	Tumor	308	1232	12879	6762	3366	27	1037	32	3539	1097
490	Tumor	569	1359	14897	5214	3678	50	976	54	1908	907
491	Tumor	579	1097	11742	7541	3124	24	969	27	3573	889
492	Tumor	748	1628	11831	6507	1765	27	966	104	4808	657
493	Tumor	429	1453	11362	5471	3666	26	995	77	3436	2226
494	Tumor	639	2006	10952	5092	9143	59	430	31	4349	536
495	Tumor	566	1510	15823	6083	4078	35	704	105	2423	1036
496	Tumor	488	2576	16078	5563	8491	28	589	26	2098	401
497	Tumor	697	1891	12980	4013	4168	53	971	101	1103	1599
498	Tumor	876	1349	8377	3427	27714	40	2347	10	4210	817
499	Tumor	553	1616	7342	3946	5353	19	796	129	1715	2506
500	Tumor	669	1183	3452	4338	6109	48	1685	13	3655	1203
501	Tumor	983	1690	4966	5115	6518	36	1101	118	1515	379
502	Tumor	751	910	9324	4059	4499	22	956	92	2049	1501
503	Tumor	129	960	12133	6857	8645	21	1204	6	1607	291
504	Tumor	215	906	15294	3858	3865	21	538	17	1906	1565
505	Tumor	256	1085	7821	5580	4378	37	793	16	2519	632
506	Tumor	509	1332	9029	3631	4580	20	895	9	3931	867
507	Tumor	314	1111	8250	4798	4936	38	1883	36	2744	1841
508	Tumor	1147	812	9650	2686	5044	29	932	43	4189	2068
509	Tumor	204	2129	8895	4487	11752	21	1060	34	2128	182
510	Tumor	1275	1436	7416	4330	4285	36	1139	34	4184	1038
511	Tumor	1451	908	9852	2930	7098	35	1760	94	3421	2181
512	Tumor	1159	1678	10119	5216	3297	34	798	81	3686	1044
513	Tumor	755	2142	10486	6152	2984	20	576	19	4520	1075
514	Tumor	641	1744	12622	5789	3267	28	696	109	3694	723
515	Tumor	939	1857	12834	4355	5662	32	746	46	3092	1114
516	Tumor	947	1917	9031	5507	3871	38	2589	11	4332	1540
517	Tumor	374	1742	12792	4467	4530	23	668	30	2675	1553
518	Tumor	1191	1945	9747	5241	3541	38	1072	10	3510	1445
519	Tumor	1513	1652	11608	5211	3065	27	894	112	3906	867
520	Tumor	217	1163	14145	5885	5259	31	780	22	2832	265
521	Tumor	1558	1591	8796	5821	1960	59	1617	120	4562	537
522	Tumor	4909	1519	9272	4178	14926	29	1237	139	2661	672
523	Tumor	2370	2171	5241	3405	5046	45	906	23	6309	858
524	Tumor	715	1619	8122	5581	3927	26	4296	16	6029	843
525	Tumor	1257	1631	10487	4722	3899	21	666	44	2801	1739
526	Tumor	899	2158	15195	5517	3532	22	828	39	2986	537
527	Tumor	1091	2172	9708	5971	3963	26	778	49	2207	544
528	Tumor	277	1424	13107	4651	3014	29	1574	21	2517	718
529	Tumor	3393	1612	6487	5820	4099	54	669	90	3269	1579
530	Tumor	1353	1522	12063	5020	2992	57	753	130	1997	2444
531	Tumor	634	1397	9536	4058	5006	33	1615	32	3732	3480
532	Tumor	814	1993	7125	4372	4958	37	928	59	4274	954
533	Tumor	1846	1680	6754	4570	3397	32	612	15	6348	1033
534	Tumor	3147	1792	6319	4288	4365	36	1212	72	2523	1024
535	Tumor	824	2032	8699	4639	4006	25	852	77	2708	1153
536	Tumor	358	1822	13783	4996	5813	19	1197	8	2537	1106
537	Metastatic	1773	2397	16003	7845	5064	112	660	358	763	565
538	Metastatic	1377	1999	15467	7258	5516	117	843	261	1721	1468
539	Metastatic	1716	2190	16735	7708	4673	77	658	373	938	638
540	Metastatic	650	2220	15858	6348	7388	76	661	161	5755	876
541	Metastatic	815	1492	11726	7919	10316	75	781	89	1274	535
542	Metastatic	1642	1863	13943	6309	5329	75	989	79	2277	626
543	Metastatic	635	1650	10240	7151	9699	134	597	114	1992	563
544	Metastatic	5016	1805	6479	8069	5367	93	854	19	3778	871
545	Metastatic	1701	1863	11175	5154	5784	13	3001	43	7515	1499
546	Metastatic	1088	2814	10703	6886	5098	186	1465	68	4171	434
547	Metastatic	570	1805	9956	6368	5437	36	1538	31	7798	863
548	Metastatic	3163	1765	8445	6941	3051	71	1184	70	4854	487
549	Metastatic	883	1974	15220	6473	5093	145	808	130	3568	1182
550	Metastatic	1217	1815	11619	5779	4323	21	693	47	2469	373
551	Metastatic	878	1103	8709	4414	4632	142	663	36	5823	718
552	Metastatic	840	2674	17066	7290	5000	73	1259	31	2228	863
553	Metastatic	1056	1848	14213	6330	4815	96	736	78	2069	1198
554	Metastatic	1054	2724	12395	6029	6119	40	809	80	2228	466
555	Metastatic	883	2148	13780	8077	4597	56	1808	82	2732	932
556	Metastatic	1749	1151	14899	8194	10717	121	3937	38	2396	515
557	Metastatic	1783	2002	10688	7372	4448	125	2718	122	2456	2180
558	Metastatic	4373	2399	12245	5904	4813	66	1414	162	3009	1082
559	Metastatic	930	1343	7701	5931	7231	59	352	158	1628	700
560	Metastatic	5720	1626	7192	9083	6380	124	854	32	3691	1174
561	Metastatic	2727	1385	10950	6390	7927	39	2013	140	5608	1167
562	Metastatic	1681	2301	10393	7945	4977	119	1633	31	3799	394
563	Metastatic	767	1844	9407	7182	5023	24	1085	22	4608	489
564	Metastatic	2833	1926	7306	7108	2980	29	1440	5	6030	475
565	Metastatic	592	2334	14887	6790	4550	93	632	50	5925	1639
566	Metastatic	1359	2309	9131	5651	5035	10	1185	22	2680	558
567	Metastatic	1112	1454	8832	4685	4028	68	810	89	4572	1050
568	Metastatic	424	1883	14298	5155	7032	53	939	71	7014	949
569	Metastatic	907	3043	13036	7439	6569	83	1064	45	2692	1300
570	Metastatic	1034	1797	11162	6585	5201	31	728	37	2282	1605
571	Metastatic	1391	2710	10303	5897	5223	65	1095	46	2689	696
572	Metastatic	929	1605	11660	7004	9910	10	709	55	1818	622
573	Metastatic	1547	2569	11098	7175	4775	71	1350	126	4411	1103
574	Metastatic	832	1755	9537	5986	5086	68	1264	81	2430	396
575	Metastatic	715	1869	7003	6940	5459	78	902	7	6600	359
576	Metastatic	1683	1549	9487	5529	6092	12	7184	85	4891	1126
577	Metastatic	2130	1922	5913	6835	4413	106	3913	43	9004	972
578	Metastatic	562	1856	10769	9550	5227	74	874	41	3455	484
579	Metastatic	1301	2261	7300	5401	7749	80	899	10	3189	373
580	Metastatic	515	1421	17942	5701	4956	104	673	52	1366	684
581	Tumor	910	718	8571	4746	6059	57	919	25	1128	584
582	Tumor	120	1846	17838	7751	6770	761	704	90	2044	863
583	Tumor	209	771	16064	4833	8580	27	633	17	1348	3106
584	Tumor	162	829	16245	5290	5248	75	715	33	1410	655
585	Tumor	207	876	16010	5122	6244	27	3291	98	1369	1583
586	Tumor	223	1121	14929	6237	6275	26	528	86	1915	1057
587	Tumor	630	1163	11618	6273	6598	31	663	118	2194	1608
588	Tumor	628	1180	10088	5775	6202	30	1460	21	946	970
589	Tumor	400	1016	13524	5712	6535	31	665	115	1488	1155
590	Tumor	1109	862	10622	6195	6372	558	820	99	1499	1677
591	Tumor	610	1248	13425	5326	6253	17	944	123	1401	1263
592	Tumor	180	815	14619	5703	9708	20	667	102	1371	1309
593	Tumor	307	1450	14340	6596	5481	27	756	10	2459	1402
594	Tumor	216	1237	12783	6323	6407	38	837	52	1448	1879
595	Tumor	230	881	10245	5011	4988	28	2660	26	3090	1181
596	Tumor	310	1212	15161	5260	4503	88	551	29	1451	646
597	Tumor	192	894	16235	5619	6646	77	683	33	1625	564
598	Tumor	477	1182	11043	7608	6056	113	696	34	1764	759
599	Tumor	413	1449	9331	6217	5514	164	1337	27	2531	778
600	Tumor	86	1164	8704	3715	10562	32	1368	127	2021	2217
601	Tumor	470	1014	9992	5242	9643	26	591	38	2949	1078
602	Tumor	261	774	14433	4071	6249	62	985	20	1945	1118
603	Tumor	237	681	12017	5749	5785	34	757	28	1833	727
604	Tumor	499	898	10387	4484	4357	176	822	49	1723	739
605	Tumor	246	583	12072	3857	5011	35	2182	17	1428	2370
606	Tumor	535	930	11667	3868	6318	20	603	104	805	2391
607	Tumor	1421	772	10703	4670	2965	58	778	121	1786	642
608	Tumor	2680	1229	7446	3936	14650	49	1182	120	2551	1081
609	Tumor	406	815	9445	4838	4450	32	1879	35	1865	2338
610	Tumor	265	707	11719	4447	4297	37	645	20	1322	1214
611	Tumor	274	696	9496	4872	3367	97	557	71	2868	1039
612	Tumor	117	1158	16287	6666	5350	22	1097	10	1931	826
613	Tumor	119	1351	14146	4826	9850	217	1220	28	754	1196
614	Tumor	304	543	12978	5259	5488	23	516	91	2020	1950
615	Tumor	265	876	9606	3654	5120	23	711	16	1445	3540
616	Tumor	233	1181	9319	5903	10640	26	828	23	6172	727
617	Tumor	301	857	17520	5810	6482	31	704	118	1754	1447
618	Tumor	197	873	11423	6274	6628	29	386	24	2017	1945
619	Tumor	205	913	17704	4818	7623	28	1009	51	2743	1242
620	Tumor	422	1269	10272	4772	7257	232	842	64	2961	1244
621	Tumor	548	731	11848	4314	3921	27	1159	30	1983	2042
622	Tumor	429	730	8849	3735	4355	77	1058	25	3822	950
623	Tumor	469	877	15719	6108	4564	32	1084	30	2239	1349
624	Tumor	401	1114	15032	7303	4909	126	884	43	3552	475
625	Tumor	587	1010	17329	2692	7654	16	646	178	1554	4207
626	Tumor	702	940	13463	5142	5640	17	709	36	2171	1895
627	Tumor	167	1323	19645	4201	7795	78	631	20	1307	3586
628	Tumor	1960	1099	10597	6529	5046	68	1744	151	2153	1089
629	Tumor	1254	911	12192	5496	5370	26	1100	73	3810	998
630	Tumor	178	1111	14974	5638	6631	18	1169	22	1635	1942
631	Tumor	1845	715	9679	3191	3995	134	1513	124	2846	1514
632	Tumor	1555	1447	7587	5843	6407	24	943	18	3082	934
633	Tumor	1002	1062	15736	5278	6092	97	512	287	1793	1610
634	Tumor	620	992	13524	6329	5359	27	602	32	2069	774
635	Tumor	677	1247	11055	7524	4432	40	512	12	3243	850
636	Tumor	836	1122	11727	5755	5208	24	902	210	2875	1043
637	Tumor	343	1302	12429	5346	5311	20	1105	58	1826	789
638	Tumor	709	951	10896	3367	4958	26	570	104	1821	572
639	Tumor	937	1513	13699	6549	5263	47	690	75	2725	1116
640	Tumor	693	1725	12200	5014	7898	13	728	12	2028	883
641	Tumor	654	1205	7907	4749	5100	36	650	59	2216	2457
642	Tumor	272	1012	16274	5315	4178	31	1048	91	1406	2271
643	Tumor	648	860	9957	5432	4555	28	1269	91	3315	1869
644	Tumor	300	1317	17985	6888	7560	15	1515	70	3042	1103
645	Tumor	273	1068	11988	5596	4546	113	740	65	1691	1607
646	Tumor	665	1013	12829	4871	5066	22	1539	90	2028	1330
647	Tumor	239	1418	18607	5362	4403	29	991	105	1767	1464
648	Tumor	177	1259	15366	5268	4084	44	804	17	1929	622
649	Tumor	240	1040	13715	6014	3693	35	1005	14	2183	1196
650	Tumor	364	1303	13856	4825	5049	28	1007	38	2887	2116
651	Tumor	244	1259	13543	4211	5635	29	737	74	1369	832
652	Tumor	134	908	16863	5979	4247	30	676	61	1741	1079
653	Tumor	252	1251	17011	6108	5639	24	1204	36	1644	1156
654	Tumor	310	1140	11686	5047	15181	19	742	22	2303	778
655	Tumor	212	854	13455	4647	4056	27	2029	19	2980	1294
656	Tumor	377	807	13215	6819	4721	15	2140	52	1623	758
657	Tumor	381	1317	16153	6914	5290	24	1403	62	1535	1372
658	Tumor	1304	928	7813	6408	5156	33	620	21	1447	1968
659	Tumor	142	1397	17938	6656	5471	38	627	32	1105	1689
660	Tumor	369	1211	14169	4532	5670	17	770	13	2142	2503
661	Tumor	274	1020	12462	7319	4255	41	1091	164	2378	1058
662	Tumor	380	1361	10051	4376	7180	98	423	32	2040	547
663	Tumor	622	1021	13996	6135	5725	28	678	155	1704	593
664	Tumor	729	1054	9916	3341	7257	203	1034	29	2298	1649
665	Tumor	480	969	10334	4996	6883	34	668	173	2354	1868
666	Tumor	401	802	14625	4269	6436	23	679	36	1161	2558
667	Tumor	1150	929	8216	4927	5385	22	2051	101	3910	2923
668	Tumor	159	1211	12747	5429	5530	56	683	32	1375	1417
669	Tumor	948	1399	14555	4958	5054	100	1259	26	1557	1039
670	Tumor	1158	622	7618	5337	4164	56	826	269	2274	1791
671	Tumor	429	1193	14560	4625	5122	30	785	137	1586	987
672	Tumor	95	2252	13466	4617	6530	34	829	68	936	1767
673	Tumor	559	836	14235	4933	5880	25	738	33	1338	4090
674	Tumor	485	1131	8790	6951	4166	33	695	19	2160	1165
675	Tumor	272	1146	16535	7580	5073	29	1163	31	2433	925
676	Tumor	236	1169	16434	6238	5145	31	922	56	1548	905
677	Tumor	1995	1098	8927	5189	5893	83	1344	56	1704	5044
678	Tumor	237	791	13212	4683	6959	29	898	101	1032	991
679	Tumor	392	953	13061	5291	6046	24	735	34	1695	608
680	Tumor	348	1129	14974	6170	4326	176	1644	97	1578	1658
681	Tumor	1170	1231	16360	6329	4570	30	881	178	1343	1918
682	Tumor	394	931	10250	5306	4129	37	1912	136	3136	1156
683	Tumor	757	1161	12256	4739	5338	135	1004	36	1478	2714
684	Tumor	879	1332	8322	5065	7308	37	926	36	3638	1251
685	Tumor	284	863	9952	4156	5153	42	732	27	2569	3022
686	Tumor	227	1229	15709	5265	4802	37	872	19	1384	1533
687	Tumor	168	1225	10973	4677	5618	44	933	19	1791	4917
688	Tumor	756	1249	10401	6741	5194	40	919	29	2538	707
689	Tumor	562	1248	10301	4679	6516	32	842	327	1255	2346
690	Tumor	495	1364	18690	7600	4419	63	1004	70	3780	834
691	Tumor	1179	916	8921	5315	5348	46	921	40	4904	689
692	Tumor	216	1629	10281	6867	5729	108	303	28	2235	1389
693	Tumor	144	1156	13904	4699	6006	25	446	8	2117	670
694	Tumor	815	1253	13161	6045	3436	17	982	21	3650	631
695	Tumor	1183	1215	10115	7764	7746	88	983	123	2785	1131
696	Tumor	220	1226	18714	4838	3392	19	817	27	1533	518
697	Tumor	1996	1716	11357	8472	12934	2079	1069	55	3854	524
698	Tumor	399	1007	7375	5713	5683	15	422	79	3809	627
699	Tumor	695	1467	8157	6237	12927	116	476	106	5009	283
700	Tumor	369	662	20301	9459	6302	20	400	23	4796	648
701	Tumor	493	1184	11994	6202	8543	25	833	33	2368	889
702	Tumor	536	2012	9514	5839	1009	35	2866	21	8895	1324
703	Tumor	937	1471	14284	6991	1407	150	476	20	2559	973
704	Tumor	411	927	7579	4494	383	112	327	11	1093	838
705	Tumor	524	3264	14245	8201	2690	168	800	8	7652	179
706	Tumor	1588	666	3774	6229	1009	151	1177	36	10234	102
707	Tumor	2697	2386	9514	6082	1953	166	2948	102	5272	752
708	Tumor	5297	2581	12617	6449	2929	179	3966	94	8179	1551
709	Tumor	2602	3015	12598	7498	4058	247	1697	85	4697	550
710	Tumor	3085	1672	5736	6257	2825	79	475	11	8708	198
711	Tumor	2062	3506	10835	9768	5266	253	1407	16	4955	580
712	Tumor	3272	3288	10022	7083	2956	249	1162	142	6907	714
713	Tumor	1720	1970	14282	7535	2243	290	1232	22	4285	1309
714	Tumor	3015	2803	7212	5575	2467	364	1377	10	6666	624
715	Tumor	967	1256	8369	8947	627	233	1023	154	8828	563
716	Tumor	2823	2109	7361	7790	2233	262	2634	90	10914	795
717	Tumor	1937	3361	9991	7424	4994	237	812	31	7675	1923
718	Tumor	2423	2556	13331	5634	5029	319	939	92	2271	1183
719	Tumor	2486	2900	11934	8499	3683	314	724	19	4778	403
720	Tumor	4690	1222	4208	5865	806	300	818	124	4392	980
721	Tumor	1246	1893	11073	5712	3275	285	557	19	8236	487
722	Tumor	4818	1064	3098	4962	687	242	341	104	7186	777
723	Tumor	1938	2201	6201	12117	1360	272	453	18	4629	440
724	Tumor	477	1924	11444	5631	2597	188	611	18	4322	1106
725	Tumor	607	1458	5029	5155	645	209	400	22	4613	424
726	Tumor	3493	2012	7989	7012	9602	210	1305	91	8525	1422
727	Tumor	4359	2007	9456	7631	2128	179	1203	78	10312	3638
728	Tumor	581	1745	12345	6688	6312	276	332	73	6131	1918
729	Tumor	3945	5760	11545	13925	6054	286	888	89	2429	493
730	Tumor	2437	878	4580	5221	536	165	274	60	3824	318
731	Tumor	2734	2039	6787	11518	1591	1635	215	10	9202	366
732	Tumor	550	2104	12701	6544	2784	192	886	44	7235	617
733	Tumor	693	1980	10326	6622	2898	195	664	28	9028	240
734	Tumor	3492	1419	3871	6003	447	366	332	256	8842	202
735	Tumor	640	2550	9389	6925	4968	186	712	15	6603	431
736	Tumor	1387	2181	8001	5591	3340	211	1472	71	6474	2041
737	Tumor	5465	3053	8889	5991	2728	199	592	66	4965	712
738	Tumor	1132	2850	11787	8480	2501	307	786	87	7556	412
739	Tumor	1305	1294	4431	7885	321	218	324	37	7307	283
740	Tumor	906	2514	12492	6944	2625	114	913	11	6305	552
741	Tumor	528	4802	14296	6922	2729	172	808	12	4461	671
742	Tumor	937	2695	7823	6470	2950	223	817	44	5239	436
743	Tumor	1197	2806	14956	7584	2022	217	1988	10	5569	890
744	Tumor	722	2746	12394	6459	2882	78	1075	4	4817	292
745	Tumor	457	2194	14779	4916	2870	13	967	8	6921	1873
746	Tumor	702	3050	16876	6674	2760	154	1349	38	4008	548
747	Tumor	1202	3061	10993	6296	3749	256	1421	120	4795	643
748	Tumor	1727	1561	5534	5453	1458	356	501	101	4073	601
749	Tumor	1954	2298	7037	7554	1608	265	525	19	7115	265
750	Tumor	861	3306	14392	6854	2565	205	1663	37	6558	675
751	Tumor	5322	3874	10771	6234	7867	154	951	68	3029	307
752	Tumor	3102	2582	11403	6709	5942	149	1728	10	1988	338
753	Tumor	1993	2152	8953	6545	6283	103	1627	46	1139	132
754	Tumor	2163	1572	10285	7433	6208	95	10718	41	1645	1101
755	Tumor	2980	2043	8632	7286	1918	90	5975	36	3920	513
756	Tumor	569	980	16843	2008	2358	67	1020	136	2360	351
757	Tumor	4224	2462	6402	6153	4306	145	2173	59	2354	245
758	Tumor	7309	3611	7086	3553	4538	177	1946	30	3984	149
759	Tumor	3517	3380	10598	10642	4324	98	1153	70	6893	205
760	Tumor	548	1313	13963	3611	6793	21	630	42	1054	195
761	Tumor	1664	2438	12634	6406	7053	147	374	115	2462	539
762	Tumor	2497	2753	5734	6256	9369	26	1237	18	1412	203
763	Tumor	3103	2328	7377	4322	3292	204	916	54	2471	223
764	Tumor	2327	1534	10778	5737	3668	14	1358	51	1844	351
765	Tumor	5404	3632	9216	2900	6194	105	1060	50	3964	199
766	Tumor	8074	2706	12114	7100	4728	250	2542	269	3044	449
767	Tumor	1445	2933	6801	6199	4797	99	2968	28	4182	384
768	Tumor	1166	3533	7421	5463	8319	314	2113	3	3342	112
769	Tumor	5317	2436	8013	5096	5931	208	2321	6	6168	468
770	Tumor	547	1747	8207	8323	4090	109	895	21	3017	167
771	Tumor	2233	1398	8636	4674	4559	225	1487	84	1626	530
772	Tumor	971	2522	6258	5075	9119	176	834	3	1910	154
773	Tumor	4697	742	11121	5035	6444	194	1752	126	2910	414
774	Tumor	259	1859	8237	7443	7912	99	1480	18	1090	664
775	Tumor	652	3000	6857	3539	6641	89	968	35	2461	136
776	Tumor	250	1562	13835	5077	5656	24	1189	70	2083	1209
777	Tumor	1436	1618	9866	5365	5373	62	1117	72	1841	1168
778	Tumor	993	1789	12711	3984	5244	52	970	3	3237	930
779	Tumor	683	1911	16627	6925	6061	85	1352	43	817	498
780	Tumor	1610	1296	13779	2591	4979	25	938	209	2764	746
781	Tumor	1035	1584	12793	3972	6850	8	564	78	4101	521
782	Tumor	632	1715	10285	5085	5765	64	379	79	2674	753
783	Tumor	3765	1502	13226	6979	6962	112	2431	223	1290	1139
784	Tumor	1174	2242	12268	3647	5619	41	1857	96	2433	1461
785	Tumor	902	1521	12428	5549	7945	11	1873	96	1559	879
786	Tumor	440	2126	9449	3806	6394	116	753	28	2555	1075
787	Tumor	1112	2008	10711	4304	5699	6	1250	60	1983	1419
788	Tumor	2841	511	15215	5337	3959	58	1765	91	1580	956
789	Tumor	2949	1592	10835	4311	5862	57	1048	157	1834	853
790	Tumor	1022	1724	16871	5115	7009	9	1321	55	1441	666
791	Tumor	2394	1585	12721	7021	4061	130	1363	203	1523	474
792	Tumor	1058	1590	8939	5349	5485	88	526	97	2007	647
793	Tumor	2493	1230	7616	4695	7182	88	960	116	2750	1577
794	Tumor	404	1507	13165	5287	6270	70	512	23	1711	897
795	Tumor	3830	1670	9485	5623	3242	105	2346	51	3285	451
796	Tumor	2236	1996	10711	6229	4870	217	1616	41	2431	337
797	Tumor	916	1359	12856	6020	4215	12	978	30	1958	812
798	Tumor	2114	3334	16107	7481	5341	30	1283	29	1496	712
799	Tumor	1801	1814	11775	6738	5809	48	4984	103	3159	1266
800	Tumor	1726	1557	8178	11151	5205	85	800	123	3422	898
801	Tumor	933	2108	16996	6815	5925	37	2031	64	1691	868
802	Tumor	1488	2161	8920	5000	6748	87	1317	38	3408	290
803	Tumor	2504	1163	13158	8477	5519	80	13626	8	899	1132
804	Tumor	1917	1834	11765	5706	5200	138	1881	76	5702	3800
805	Tumor	2399	1562	6881	6047	6867	157	1367	83	1719	523
806	Tumor	3120	2459	4514	7282	4552	85	669	123	2557	386
807	Tumor	1142	1847	9545	5112	4678	19	673	30	1918	860
808	Tumor	533	1399	9476	5177	4507	140	890	26	1836	609
809	Tumor	2929	1637	7431	6330	3187	76	3639	10	2716	1646
810	Tumor	678	1550	6440	5795	6997	14	1637	55	8443	403
811	Tumor	626	2067	15145	7776	4585	45	867	75	1921	332
812	Tumor	2649	2685	10879	8215	7972	150	2652	153	1737	337
813	Tumor	1179	1720	12639	8102	4768	165	1499	103	1350	471
814	Tumor	1302	2211	13145	5071	3739	160	1024	74	1395	1360
815	Tumor	2278	2095	7126	4606	9434	13	469	143	1743	618
816	Tumor	2376	1636	15673	4363	7311	138	3682	39	3457	551
817	Tumor	512	2790	13319	6382	5145	49	1869	55	2120	1642
818	Tumor	538	2101	10029	5396	6521	64	1460	76	3079	1106
819	Tumor	3169	2438	7454	8288	8654	107	2355	76	2561	911
820	Tumor	660	2703	16450	6419	4813	71	831	90	1867	1081
821	Tumor	597	2561	18630	2031	3346	36	916	124	3170	599
822	Tumor	4257	1644	12569	3639	6832	84	1427	135	4008	336
823	Tumor	2750	1428	12444	5169	9060	168	1962	60	4273	1006
824	Tumor	2241	2637	9949	6696	2194	26	1095	92	4209	823
825	Tumor	2129	1564	12906	7208	5470	15	2163	61	2102	2328
826	Tumor	3077	2461	13496	7312	5470	83	1282	113	1581	1564
827	Tumor	421	561	18698	5108	8614	24	2731	13	736	545
828	Tumor	2148	2654	11978	8197	5026	74	1986	101	2077	607
829	Tumor	878	1872	11056	7999	6872	16	1549	16	2130	771
830	Tumor	555	2359	8906	8055	6351	95	1357	42	1856	716
831	Tumor	2135	2144	11176	7088	5872	71	2135	83	1898	643
832	Tumor	1339	2012	21083	4076	11669	61	1400	56	528	1272
833	Tumor	576	2386	10884	5038	11857	49	8879	9	365	1320
834	Tumor	862	2121	17982	9501	8355	95	1485	130	1044	1206
835	Tumor	932	2121	11684	6733	7202	96	2235	138	1561	1221
836	Tumor	4313	2875	10916	7793	5091	101	2178	111	5031	1028
837	Tumor	390	3628	7944	7143	6428	67	4379	15	5605	1875
838	Tumor	4088	3199	12768	10766	4326	130	1463	203	5390	668
839	Tumor	813	2722	13417	8740	4705	102	1645	119	3475	311
840	Tumor	2205	3385	12739	8484	4018	127	1167	97	5195	464
841	Tumor	2136	2285	10575	9694	5396	155	1596	106	3964	746
842	Tumor	1163	1677	14496	4916	6102	101	836	59	3869	861
843	Tumor	3195	1880	8644	5343	4503	48	1452	119	3322	2426
844	Tumor	1188	3963	9543	6764	5953	92	4801	10	970	2334
845	Tumor	1692	3947	10694	6209	6721	94	1703	53	1061	1054
846	Tumor	1603	3247	9923	8426	4198	97	1015	5	5205	389
847	Tumor	3375	3054	13500	10598	4539	134	2435	145	3936	693
848	Tumor	3045	2526	10597	8189	5355	250	1940	61	5254	443
849	Tumor	1357	4010	12022	8996	4337	157	1700	93	4867	718
850	Tumor	2559	2281	11798	8219	5416	163	1291	50	5962	902
851	Tumor	3616	2810	9757	7483	4910	178	1772	114	2450	818
852	Tumor	909	2712	15095	10362	4020	106	2121	81	4177	1015
853	Tumor	2869	2711	11023	9566	4477	167	1565	71	5610	1290
854	Tumor	2949	2118	13050	6175	4884	98	1951	220	1584	946
855	Tumor	862	1734	10933	5579	5784	9	1517	37	2037	1591
856	Tumor	972	1180	14078	4746	11416	76	1679	112	762	672
857	Tumor	1997	1949	11830	7987	3370	127	1812	102	3214	1044
858	Tumor	494	2222	15113	5921	3896	123	1006	49	2899	2449
859	Tumor	1224	1992	11462	7548	4733	175	1149	11	5030	2028
860	Tumor	7699	1662	9570	6677	2997	218	2683	65	4096	2673
861	Tumor	1462	2145	10128	6576	4080	171	1871	80	1448	1630
862	Tumor	409	2759	8702	6369	4193	152	2316	3	1645	1694
863	Tumor	5953	1920	8120	7774	5026	188	3674	59	2653	778
864	Tumor	11228	2147	7894	7280	4911	185	3167	172	4445	1673
865	Tumor	2326	2122	12726	6157	4468	118	1812	71	1738	1101
866	Tumor	2505	1967	8573	7730	3436	152	3151	44	2500	2356
867	Tumor	1044	1303	3030	3472	599	280	407	217	2650	367
868	Tumor	1817	406	4083	3303	607	253	379	322	1385	322
869	Tumor	1520	1190	1594	2940	881	320	279	39	1413	285
870	Tumor	1336	847	1564	2637	523	151	198	39	2214	93
871	Tumor	540	837	1840	3058	461	123	574	273	1642	178
872	Tumor	386	462	4107	3401	349	440	449	199	2273	16
873	Tumor	1109	662	1630	5625	297	8	594	844	1905	334
874	Tumor	1388	960	1238	3723	782	80	686	52	1610	194
875	Tumor	893	813	1938	3778	996	50	554	211	3420	232
876	Tumor	188	328	2913	3132	898	85	522	37	2451	777
877	Tumor	685	723	1091	3290	244	57	73	358	1700	168
878	Tumor	2001	402	595	1578	509	386	283	668	2714	788
879	Tumor	338	689	1409	3760	269	212	75	63	1485	21
880	Tumor	1595	1160	1881	3409	638	101	600	255	3148	178
881	Tumor	1788	735	1254	3390	853	138	176	80	1355	249
882	Tumor	460	307	1701	1826	545	39	244	146	2279	60
883	Tumor	1616	539	2696	3907	396	20	137	315	1881	292
884	Tumor	1118	369	1457	4906	77	123	1080	339	1522	247
885	Tumor	1548	723	1385	2056	476	37	1586	303	1326	154
886	Tumor	629	797	834	5183	44	228	405	334	3016	30
887	Tumor	2445	475	1572	3530	162	28	361	64	1005	634
888	Tumor	1386	747	1296	4483	330	34	882	48	2709	717
889	Tumor	2374	882	1776	4578	374	290	647	219	1346	292
890	Tumor	700	590	1271	1767	196	236	1702	52	4414	19
891	Tumor	3330	1612	2152	3802	678	55	8	95	2493	1121
892	Tumor	2215	389	1136	3313	417	64	967	103	791	1395
893	Tumor	324	1772	1378	3178	1573	42	1242	195	2860	543
894	Tumor	1622	601	793	2353	2310	12	691	65	1293	242
895	Tumor	435	1951	1579	4814	927	153	413	39	1935	320
896	Tumor	841	644	1223	4393	1074	142	564	69	2156	163
897	Tumor	816	1180	2455	3740	443	443	450	41	1170	380
898	Tumor	570	1740	2330	5277	651	29	255	111	1021	175
899	Tumor	2576	2326	657	5098	484	79	183	76	1796	75
900	Tumor	2137	467	893	4751	301	85	368	214	1056	437
901	Tumor	1392	465	1224	9354	323	83	927	45	935	317
902	Tumor	545	674	2352	4294	350	117	244	176	1460	239
903	Tumor	1049	1156	1143	4200	573	37	568	61	1278	151
904	Tumor	833	700	561	3363	130	399	1052	56	1819	889
905	Tumor	2550	1196	1854	8589	538	141	730	65	1480	114
906	Tumor	1390	477	1096	6189	335	84	974	231	2146	306
907	Tumor	278	530	1444	2434	1225	97	124	164	1069	394
908	Tumor	1046	692	826	1623	769	114	532	510	1474	265
909	Tumor	647	571	1441	2943	493	122	453	225	3525	260
910	Tumor	1387	1175	1676	1461	901	163	205	35	851	906
911	Tumor	823	486	1244	3024	419	53	355	181	2535	252
912	Tumor	173	367	571	1857	575	12	351	39	1834	357
913	Tumor	2080	450	785	3989	686	296	28	186	1741	322
914	Tumor	521	816	2752	3533	226	762	422	80	740	353
915	Tumor	149	293	748	2059	15	25	1184	72	1154	313
916	Tumor	209	636	457	2713	31	136	388	245	34	318
917	Tumor	517	1374	1422	7451	309	68	301	77	1800	240
918	Tumor	1043	581	1608	7813	588	125	433	140	1466	422
919	Tumor	1987	710	2555	2393	38	91	166	292	1847	8
920	Tumor	481	921	777	2932	680	56	206	158	2173	219
921	Tumor	4260	1392	764	1652	938	63	166	135	2375	162
922	Tumor	1403	251	272	2314	216	6	82	129	3674	192
923	Tumor	557	17	317	2529	136	91	679	470	3235	77
924	Tumor	671	179	383	824	31	29	222	591	769	45
925	Tumor	766	621	290	1474	530	272	370	128	4160	229
926	Tumor	760	254	1040	2118	331	209	193	410	3013	106
927	Tumor	1195	542	989	3329	585	225	286	351	2036	264
928	Tumor	217	255	709	881	2045	28	145	54	1278	1347
929	Tumor	491	493	1135	3355	573	29	328	170	1410	1025
930	Tumor	870	330	1231	887	99	114	159	84	865	265
931	Tumor	422	378	968	352	29	100	22	642	457	437
932	Tumor	577	2198	990	3705	632	33	188	233	2599	27
933	Tumor	1010	675	477	2447	614	30	269	45	2288	209
934	Tumor	366	574	992	2020	160	403	481	1240	1183	7
935	Tumor	1199	673	2009	13137	611	210	262	85	2313	104
936	Tumor	1081	866	2113	1391	230	58	194	28	1495	332
937	Tumor	1007	314	1356	3317	142	259	151	197	1439	208
938	Tumor	777	728	1169	3666	16	46	239	300	799	234
939	Tumor	269	624	1906	4045	245	117	273	23	3589	39
940	Tumor	320	556	1095	2868	656	595	414	153	3595	454
941	Tumor	465	2642	379	4435	243	49	34	267	1146	553
942	Tumor	1241	851	1322	2354	870	68	507	65	1301	793
943	Tumor	319	542	1142	2953	171	100	97	137	2904	276
944	Tumor	176	757	2421	3252	153	121	491	93	898	236
945	Tumor	809	353	981	2992	196	77	714	58	2499	144
946	Tumor	2212	866	421	1985	327	161	198	140	1001	553
947	Tumor	2831	966	1420	3779	469	31	1012	186	1087	285
948	Tumor	2676	675	1002	4565	1807	124	72	87	2256	647
949	Tumor	451	1244	1933	3658	904	285	316	45	1306	350
950	Tumor	307	1131	1467	2141	118	424	283	43	1074	417
951	Tumor	486	774	1292	3333	679	194	465	60	1431	125
952	Tumor	291	1165	2106	2745	459	10	268	37	2238	334
953	Tumor	1312	645	736	1451	72	63	168	351	1587	161
954	Tumor	191	515	798	803	31	239	160	128	1784	295
955	Tumor	262	207	1446	1295	279	90	348	172	1440	311
956	Tumor	304	190	1430	1940	432	73	359	239	444	32
957	Tumor	1202	695	740	1247	19	8	291	99	1808	181
958	Tumor	597	335	493	2160	139	207	100	50	832	306
959	Tumor	1752	532	1684	1195	77	143	577	206	1983	235
960	Tumor	682	867	1043	1346	982	17	371	243	2091	317
961	Tumor	896	973	1917	4169	133	539	543	237	1577	795
962	Tumor	1160	272	1129	2469	105	29	599	93	1464	278
963	Tumor	442	779	1357	2403	245	68	684	310	4869	145
964	Tumor	975	1191	1795	4203	241	7	590	24	3315	194
965	Tumor	682	567	2754	1510	498	134	222	722	1749	345
966	Tumor	772	986	296	3102	303	31	80	327	2296	296
967	Tumor	4221	1074	2203	3384	689	9	693	48	2064	504
968	Tumor	233	162	760	20595	310	60	25	146	2721	64
969	Tumor	2558	475	616	4825	312	42	153	229	1875	158
970	Tumor	130	53	878	1922	16	101	6	118	2205	153
971	Tumor	983	306	1510	3520	35	21	2391	531	2191	436
972	Tumor	788	775	1224	1901	385	63	141	166	1352	115
973	Tumor	1160	659	1621	3642	712	425	583	101	1793	132
974	Tumor	627	215	948	3647	624	52	137	78	1973	90
975	Tumor	965	603	750	1430	992	25	722	486	2670	512
976	Tumor	335	149	1007	2109	186	8	161	105	1376	165
977	Tumor	2898	680	1076	1398	259	97	819	588	1228	591
978	Tumor	1370	358	1516	3506	871	25	147	82	1186	447
979	Tumor	3995	344	1853	4609	319	10	824	56	1989	310
980	Tumor	1679	920	1430	5787	23	45	185	99	886	389
981	Tumor	1383	487	825	3717	217	53	595	110	3021	639
982	Tumor	846	331	1768	4523	595	150	261	84	1338	140
983	Tumor	207	8	399	1117	281	31	77	228	594	581
984	Tumor	206	493	1777	3933	129	123	127	120	504	183
985	Tumor	746	371	2664	2567	183	26	305	711	449	3
986	Tumor	300	114	1084	4990	429	80	718	1072	1643	772
987	Tumor	1519	1042	4787	1414	137	6	296	182	3426	71
988	Tumor	532	2050	2692	2872	649	10	762	19	3576	217
989	Tumor	1527	904	608	3626	664	440	139	307	849	8
990	Tumor	451	379	1308	3313	760	99	160	338	3719	237
991	Tumor	543	661	1263	4419	350	158	714	165	1654	269
992	Tumor	1060	341	1837	4619	417	370	347	41	1460	370
993	Tumor	224	261	1692	1381	404	97	227	475	355	580
994	Tumor	968	856	929	7715	365	415	496	169	1431	266
995	Tumor	1127	324	1466	944	411	240	138	39	1096	14
996	Tumor	693	395	1313	2306	232	247	20	45	1347	332
997	Tumor	1289	505	1663	5202	369	142	514	237	2949	533
998	Tumor	1047	975	721	3190	661	56	365	31	1405	171
999	Tumor	1244	465	954	2039	451	48	506	112	1268	74
1000	Tumor	407	627	2163	2940	341	176	335	162	4695	603
1001	Tumor	1191	1659	1180	2891	60	262	186	71	1548	220
1002	Tumor	2341	645	438	2386	498	176	341	175	1891	425
1003	Tumor	801	789	1363	2720	89	299	466	173	765	94
1004	Tumor	594	432	1444	2544	442	147	97	241	1816	152
1005	Tumor	950	430	1338	2974	404	144	218	129	2115	304
1006	Tumor	1204	100	948	2433	230	382	272	80	1121	1345
1007	Tumor	1729	237	507	1102	723	69	218	88	1643	58
1008	Tumor	327	260	1197	2584	545	11	18	142	542	756
1009	Tumor	356	420	1058	3346	264	139	665	59	1374	435
1010	Tumor	804	1025	2960	4033	358	80	177	58	713	129
1011	Tumor	318	956	1809	1278	440	63	397	293	1670	288
1012	Tumor	109	772	4236	1234	149	172	90	276	1061	193
1013	Tumor	1357	437	770	5450	292	360	449	34	1940	91
1014	Tumor	1247	618	1759	4724	648	195	919	176	2115	133
1015	Tumor	1332	694	839	4082	318	10	403	483	1818	162
1016	Tumor	1092	698	1633	5459	640	171	502	316	1724	159
1017	Tumor	856	786	780	1862	883	161	548	32	2108	123
1018	Tumor	1422	622	949	3173	325	54	418	87	1685	480
1019	Tumor	65	936	1491	1620	315	21	114	80	1417	198
1020	Tumor	1893	1210	257	784	192	52	173	384	1050	188
1021	Tumor	1141	319	1054	2283	429	270	361	101	2246	253
1022	Tumor	1393	876	1293	3800	157	60	553	40	2485	500
1023	Tumor	1373	1641	14143	4804	6864	78	508	136	7565	737
1024	Tumor	666	1329	16577	6953	5260	55	912	93	8528	427
1025	Tumor	1100	1907	13567	4435	6555	60	570	42	7548	932
1026	Tumor	943	1940	14308	3854	8870	37	444	70	4285	937
1027	Tumor	654	1599	15693	6706	5794	58	487	63	8262	295
1028	Tumor	419	1977	15522	3846	7431	35	331	42	6904	261
1029	Tumor	1419	1122	16621	6960	4712	70	450	39	10912	297
1030	Tumor	1611	680	17138	6020	6541	83	190	42	10259	533
1031	Tumor	1013	1128	13142	3706	5856	56	466	86	10640	223
1032	Tumor	682	1415	13497	3593	8226	41	945	14	8026	181
1033	Tumor	189	1421	19275	4564	7791	69	1334	39	6139	380
1034	Tumor	452	1589	18889	7610	5900	44	1686	161	11564	282
1035	Tumor	571	1364	18763	8219	5037	51	382	35	10592	344
1036	Tumor	221	1776	15314	4296	7504	44	189	157	4881	233
1037	Tumor	213	1782	19043	5140	6870	37	591	78	6834	1259
1038	Tumor	420	1494	20254	6411	5688	39	886	95	9302	508
1039	Tumor	1420	1224	12029	6942	4962	86	854	250	7452	631
1040	Tumor	1254	924	10052	6682	3934	111	883	171	6080	427
1041	Tumor	996	1560	12437	4737	6440	41	657	90	7813	426
1042	Tumor	485	1638	13898	6268	6233	66	585	135	13274	308
1043	Tumor	1436	1593	17399	7337	8093	70	1181	56	8688	433
1044	Tumor	1340	2079	15610	7153	5455	51	885	156	16054	407
1045	Tumor	560	1084	20713	8995	5298	46	513	57	13204	412
1046	Tumor	551	1333	16015	8379	4198	46	560	121	11692	264
1047	Tumor	500	1311	12386	7117	5836	44	426	48	9731	321
1048	Tumor	504	1440	12479	6512	7283	60	407	123	8305	476
1049	Tumor	647	1107	9553	4362	5641	53	1061	92	7691	493
1050	Tumor	604	955	10524	5922	5862	44	1080	146	7017	599
1051	Tumor	3756	2058	14575	7631	6769	45	721	314	6766	842
1052	Tumor	3527	2278	14805	7306	6628	44	771	328	6683	534
1053	Tumor	628	1729	21948	9320	6283	48	383	91	12595	449
1054	Tumor	624	1578	22652	10028	8620	26	586	126	10063	330
1055	Tumor	810	2436	13485	5735	6727	34	455	156	7243	447
1056	Tumor	804	2109	13555	6727	7971	30	471	73	10224	274
1057	Tumor	431	1171	13648	4807	6067	41	794	64	8886	372
1058	Tumor	348	1668	14061	5789	7442	36	657	113	8431	220
1059	Tumor	1417	1342	16557	7794	9264	85	1232	81	6865	694
1060	Tumor	1238	1254	16070	8595	7478	107	737	54	5553	740
1061	Tumor	432	1319	12388	4237	8447	69	500	31	4751	405
1062	Tumor	333	1335	9952	3640	6205	72	368	103	3542	532
1063	Tumor	903	1739	13896	10401	5214	89	953	68	7442	429
1064	Tumor	1280	1738	13029	7834	5612	91	927	76	8436	486
1065	Tumor	3195	1494	9461	7088	6085	106	1512	44	8642	937
1066	Tumor	592	1690	12428	9248	4989	98	1153	55	8865	762
1067	Tumor	1294	2096	10835	7252	6789	107	2130	119	6699	2015
1068	Tumor	1300	2053	11724	9030	4672	104	2240	60	6965	925
1069	Tumor	748	1051	12729	5069	6050	74	1103	41	14489	840
1070	Tumor	720	1182	15355	7610	5246	64	1311	75	8213	1011
1071	Tumor	1105	587	12863	9898	1304	75	1655	271	4662	326
1072	Tumor	625	1362	16721	7949	1690	72	1623	75	5871	543
1073	Tumor	517	1369	8300	9609	3903	42	1691	136	7067	519
1074	Tumor	382	1506	15273	9309	3863	27	1238	16	5902	205
1075	Tumor	894	913	8578	6094	2541	98	1107	88	8983	451
1076	Tumor	962	835	12918	6583	5575	84	835	56	10425	719
1077	Tumor	1055	1347	21719	13306	6083	67	553	52	8833	449
1078	Tumor	1280	1795	15049	7174	7354	75	597	52	7121	586
1079	Tumor	744	1984	14624	8062	6585	54	990	53	6438	432
1080	Tumor	1615	1342	16499	11473	5852	54	998	68	10880	426
1081	Tumor	685	801	14523	7398	6482	72	982	25	6793	1972
1082	Tumor	1075	1007	17579	7811	4922	110	818	62	3444	1430
1083	Tumor	818	1584	14686	8328	6438	68	1267	72	4187	1373
1084	Tumor	1141	1677	15996	9192	5585	66	1907	183	5742	1134
1085	Tumor	1597	1355	15790	10674	7061	96	612	188	6702	1099
1086	Tumor	1473	1571	17079	9914	5596	85	825	117	6144	846
1087	Tumor	2315	1934	14172	7979	7914	295	854	41	8799	613
1088	Tumor	764	763	15942	10627	10144	62	4057	28	5668	632
1089	Tumor	796	565	18478	4813	5233	98	735	38	5033	519
1090	Tumor	535	876	17832	3692	6345	95	1310	129	4815	621
1091	Tumor	2470	1448	14420	9029	5396	80	1063	70	9755	1334
1092	Tumor	944	1303	13539	10226	6192	98	652	64	8141	554
1093	Tumor	452	879	13706	10110	5911	96	721	19	7644	504
1094	Tumor	375	891	17971	9745	5951	84	1088	37	4624	1266
1095	Tumor	1367	1316	11063	5748	2051	70	811	87	6448	682
1096	Tumor	1938	1881	12528	8361	4759	135	989	111	6214	849
1097	Tumor	1649	905	8440	6270	2957	137	812	187	15050	232
1098	Tumor	2511	1693	9953	7334	4573	109	994	179	12300	506
1099	Tumor	1270	1318	11910	5163	7749	46	362	22	11314	342
1100	Tumor	969	847	10025	4652	6136	53	304	26	14330	272
1101	Tumor	1429	1282	12404	6835	4922	74	697	58	19268	627
1102	Tumor	1283	1593	11712	6792	4428	80	775	83	18184	670
1103	Tumor	2048	1241	18004	8841	5920	77	551	89	6199	428
1104	Tumor	2291	1821	16852	4231	5835	70	545	31	7425	337
1105	Tumor	2113	1510	13671	6286	3049	100	693	156	19644	412
1106	Tumor	1168	1787	14045	9046	5346	223	1049	95	6908	75
1107	Tumor	2178	1644	16099	8168	7494	81	1598	58	5882	320
1108	Tumor	2461	1738	15727	8647	9360	88	1148	40	7430	230
1109	Tumor	2912	1304	14494	9318	5382	89	952	51	6344	602
1110	Tumor	4336	1505	12930	8727	5305	74	1078	146	4868	599
1111	Tumor	518	2951	17401	7455	4284	50	1234	158	3072	969
1112	Tumor	728	1971	17380	10898	4238	56	1501	118	2752	1225
1113	Tumor	2235	936	15351	13521	5520	72	1102	84	4858	660
1114	Tumor	1841	1135	13824	11917	3940	83	1415	98	4334	716
1115	Tumor	1926	1170	10764	8752	3362	115	1073	75	6104	769
1116	Tumor	1091	1000	14583	10749	3809	111	974	96	5212	672
1117	Tumor	389	2431	22513	10592	2659	63	612	57	4929	805
1118	Tumor	196	1297	17296	6025	6895	75	592	45	3166	1036
1119	Tumor	1492	1726	13829	4880	5476	224	614	151	7829	460
1120	Tumor	895	1931	13733	5927	5332	61	1220	138	8612	751
1121	Tumor	434	1765	16086	8661	5269	59	978	22	4775	908
1122	Tumor	723	1949	15449	9345	4851	54	1431	16	6872	436
1123	Tumor	852	1044	6281	7602	3151	116	1574	141	7114	805
1124	Tumor	1067	910	14363	13097	4314	99	1282	121	6369	615
1125	Tumor	565	2239	14246	4730	5423	99	1116	305	6759	2166
1126	Tumor	541	1876	11192	4356	5112	77	1393	111	5011	1876
1127	Tumor	1023	994	13433	9379	3843	81	1036	67	6743	537
1128	Tumor	539	701	13051	6259	3252	54	926	50	4108	733
1129	Tumor	1078	2134	11126	6465	3384	74	572	39	3139	561
1130	Tumor	1735	3228	13926	6972	4158	52	1155	56	7830	735
1131	Tumor	2152	2262	17554	13303	3280	64	1090	56	6024	332
1132	Tumor	1725	2410	18086	12067	3136	44	1799	16	7680	403
1133	Tumor	1344	1262	17004	6609	6581	49	506	133	11455	222
1134	Tumor	931	1475	17418	7437	3936	100	823	51	10960	375
1135	Tumor	417	1467	16190	6733	9585	57	778	163	6911	494
1136	Tumor	836	924	12570	6088	4494	51	412	214	7746	323
1137	Tumor	431	1128	9245	5976	5963	42	812	53	8383	709
1138	Tumor	382	1558	8846	4889	5537	234	1191	50	10308	751
1139	Tumor	233	2801	6025	3385	2503	59	603	48	5555	298
1140	Tumor	468	1525	12617	3888	4609	66	655	107	3489	1831
1141	Tumor	338	1378	10323	3156	3633	271	523	36	4168	1440
1142	Tumor	3150	1530	7967	3540	2457	43	887	132	5022	726
1143	Tumor	4119	2129	10074	5906	4271	57	1131	113	9324	639
1144	Tumor	485	1201	7625	4158	2861	67	837	52	14768	504
1145	Tumor	740	2248	10533	5654	3205	150	830	20	7811	656
1146	Tumor	507	1939	8009	4672	3376	32	1917	6	6764	1122
1147	Tumor	4466	1633	5075	4443	6549	26	1000	78	12532	886
1148	Tumor	1648	1231	9993	4290	3139	52	743	82	5373	456
1149	Tumor	2268	2138	8729	4010	2577	81	732	59	9058	558
1150	Tumor	747	1387	16524	4181	2756	274	394	25	4934	454
1151	Tumor	1736	1998	9321	3530	4633	90	363	22	8733	299
1152	Tumor	410	1719	9073	3530	2568	34	1089	89	13495	661
1153	Tumor	799	1639	11075	3345	1826	294	329	51	6359	378
1154	Tumor	1389	1560	13450	4137	2903	71	508	44	6333	724
1155	Tumor	4913	1033	7545	2217	1801	183	384	23	6240	303
1156	Tumor	912	1542	5635	3764	3304	91	836	38	7787	177
1157	Tumor	335	1124	13804	3223	2202	195	715	85	3086	334
1158	Tumor	2071	1253	4312	3227	4306	75	839	24	3210	623
1159	Tumor	511	1144	10651	3166	3010	115	749	105	2873	756
1160	Tumor	299	1143	2787	2430	3691	96	1290	32	8698	172
1161	Tumor	4896	1473	4810	6540	2372	78	611	93	12367	660
1162	Tumor	1742	1354	8049	5084	1853	141	605	71	3446	546
1163	Tumor	89	474	10439	2327	995	405	500	255	1323	178
1164	Tumor	861	1904	6109	5142	1896	75	298	34	8772	93
1165	Tumor	2160	1205	8131	5383	2040	321	964	39	4758	728
1166	Tumor	2925	1237	7315	4561	2839	87	617	94	5054	518
1167	Tumor	1316	1655	3378	3519	6385	32	1933	14	7831	386
1168	Tumor	537	657	10237	3724	2441	196	428	100	2567	2123
1169	Tumor	1292	1706	8430	4983	3990	57	1930	39	4110	2474
1170	Tumor	1198	517	3555	2581	1250	278	246	122	11156	319
1171	Tumor	131	1269	13888	3973	3771	53	535	15	5284	797
1172	Tumor	1043	1808	12725	5426	3783	89	756	41	5772	892
1173	Tumor	902	1180	12007	4656	2100	82	694	32	5143	462
1174	Tumor	651	1668	15051	4582	2802	79	1099	26	3170	576
1175	Tumor	947	1702	6852	4131	3077	72	548	40	7530	432
1176	Normal	70	2	9707	4985	120	15	56	16	1152	9554
1177	Normal	3890	375	18390	3694	3609	29	666	8	1901	523
1178	Tumor	2143	1837	21104	1732	779	24	82	20	1908	412
1179	Normal	1753	896	15095	1318	1020	39	1096	5	1371	787
1180	Normal	1374	841	15433	1879	1931	175	1118	8	1173	742
1181	Tumor	1254	565	12245	1400	757	24	796	7	1880	581
1182	Normal	750	1871	18646	3180	4208	18	42	5	713	900
1183	Normal	1314	1297	19897	811	672	23	34	22	3357	296
1184	Tumor	1862	1287	12801	2267	1807	610	727	15	2173	1034
1185	Normal	2279	2352	15726	1377	2474	27	1054	87	2367	641
1186	Normal	1518	1174	18125	2187	5886	966	2278	13	2170	331
1187	Tumor	3956	1224	6824	1222	2949	25	67	12	7006	205
1188	Normal	1437	730	18827	2703	4517	81	529	10	1009	408
1189	Normal	1661	916	16659	3139	4428	139	557	9	1422	292
1190	Tumor	2454	904	15920	3847	3207	317	852	6	1727	700
1191	Normal	1898	1015	16805	976	4110	20	2017	17	2981	731
1192	Normal	2011	1185	18192	1227	909	27	414	16	2346	1298
1193	Tumor	12682	2137	17910	4072	2887	813	748	4	1790	475
1194	Normal	676	405	15923	2948	3933	502	1164	30	1971	811
1195	Normal	2508	711	18372	3058	952	29	2573	6	2078	219
1196	Tumor	2617	2839	19712	3396	1916	34	899	16	886	594
1197	Normal	1569	1008	14530	2250	2507	290	405	4	2794	517
1198	Normal	1341	744	14390	2129	2879	667	580	50	3927	267
1199	Tumor	1281	505	9555	1819	2183	439	191	6	4079	605
1200	Normal	3360	1727	15167	3128	2522	223	805	6	1158	815
1201	Normal	3426	945	15652	2593	1961	33	528	27	1127	688
1202	Tumor	1165	787	16592	4057	1339	79	405	6	2145	923
1203	Normal	1523	55	12782	1897	1156	27	1165	6	2411	561
1204	Normal	1582	1207	11423	3460	1316	26	62	12	2881	874
1205	Tumor	1487	1106	17996	2272	3311	67	390	15	2349	878
1206	Tumor	636	674	9824	5301	4333	53	1670	27	9681	721
1207	Tumor	279	1776	13523	8831	10941	44	898	23	8952	196
1208	Tumor	1999	1188	13419	8354	1995	39	516	17	11408	939
1209	Tumor	1353	1214	7081	6126	4335	90	512	69	9618	524
1210	Tumor	1080	915	6255	5581	1788	58	771	90	7780	519
1211	Tumor	1342	874	10348	5436	4577	300	1142	14	11494	2191
1212	Tumor	5536	1651	11727	6498	4599	45	1490	9	10088	1018
1213	Tumor	363	1357	9012	8623	3592	30	611	28	12494	1754
1214	Tumor	1519	1573	9003	5939	6405	229	811	25	8470	661
1215	Tumor	1075	1521	10233	7333	2687	73	500	17	18273	420
1216	Tumor	1470	1052	7094	8306	4022	48	636	17	10254	416
1217	Tumor	1681	1250	9440	6955	5397	64	736	28	6677	450
1218	Tumor	690	674	9740	8299	18912	28	1622	23	6344	553
1219	Tumor	1171	581	11743	4565	3421	246	990	18	6388	549
1220	Tumor	4893	2194	13202	5220	4159	294	901	80	15127	352
1221	Tumor	232	1269	9883	4709	2972	34	1588	93	20382	286
1222	Tumor	1503	1034	15310	6973	3351	112	1144	16	10815	757
1223	Tumor	161	1646	11920	6403	5398	63	543	17	6228	272
1224	Tumor	3169	2205	12203	10598	5688	92	759	24	11919	619
1225	Tumor	596	1647	13763	8189	3417	27	945	20	8423	214
1226	Tumor	610	1321	13119	6669	4453	44	825	19	7903	408
1227	Tumor	3049	1537	8311	3396	10293	27	565	52	14247	264
1228	Tumor	3660	1152	11800	6446	1391	91	961	46	7672	612
1229	Tumor	2451	1480	5348	5930	5062	48	517	31	12449	658
1230	Tumor	946	766	14134	5196	2571	52	853	27	8994	1070
1231	Tumor	1833	2662	12315	5645	3597	168	876	9	11713	742
1232	Tumor	2276	1136	12166	7316	4408	239	585	91	10458	884
1233	Tumor	2279	728	6563	3664	16292	86	870	29	10600	212
1234	Tumor	522	1449	12344	6815	4205	30	688	14	12723	2965
1235	Tumor	3331	1638	8400	4244	3993	241	1771	23	9615	884
1236	Tumor	560	1693	15382	5328	4187	70	500	40	8195	666
1237	Tumor	1058	926	13983	5967	4840	269	428	104	6253	599
1238	Tumor	1626	1333	16201	7710	2522	196	799	41	5816	603
1239	Tumor	171	1182	12433	6510	5068	23	895	10	18814	2287
1240	Tumor	184	1135	15096	6146	5456	136	1337	26	5795	2356
1241	Tumor	885	704	5588	5580	4129	37	711	26	7435	676
1242	Tumor	519	887	16011	6217	4575	24	1069	21	12569	417
1243	Tumor	289	1139	9439	4865	2852	118	1291	24	4918	1004
1244	Tumor	1048	1064	13386	5864	6223	56	691	154	6470	1393
1245	Tumor	956	1413	15934	7212	2875	65	779	22	18235	831
1246	Tumor	827	1185	11739	5834	4712	68	1036	23	15216	960
1247	Tumor	581	1122	15354	7334	4101	79	552	23	9515	1114
1248	Tumor	2547	1199	7407	7176	2751	157	811	168	13925	844
1249	Tumor	3601	1699	9224	5536	6285	32	579	8	11620	558
1250	Tumor	992	816	10623	5814	3110	110	603	46	17112	971
1251	Tumor	1159	1803	11695	6350	2739	135	1049	8	12784	564
1252	Tumor	866	1110	13068	5393	4584	56	2424	18	11938	639
1253	Tumor	4589	2499	14195	5192	7177	393	2896	91	6429	950
1254	Tumor	514	3411	20014	5026	2846	6	1213	9	4139	737
1255	Metastatic	2082	2269	16340	6048	5129	34	1111	65	3806	1157
1256	Tumor	986	3144	7778	6698	4398	99	2560	115	3252	225
1257	Metastatic	582	3236	7450	7649	4767	90	3528	57	3212	129
1258	Tumor	2329	3124	15199	8031	3327	41	1930	86	3458	677
1259	Metastatic	1703	1876	10872	7316	1222	105	1470	19	4610	233
1260	Tumor	8512	3049	9364	6005	2054	97	1123	53	5727	237
1261	Metastatic	1042	2556	7305	4556	1670	142	532	13	4601	83
1262	Tumor	911	1857	7443	5699	932	14	1275	12	6968	135
1263	Metastatic	894	2248	8361	7849	1332	13	1539	31	4593	113
1264	Tumor	3530	1620	7119	7670	3481	71	1666	114	4126	457
1265	Metastatic	2494	1699	7068	6142	850	17	556	235	2389	154
1266	Tumor	6277	2529	12197	6809	3576	103	1731	187	3241	1078
1267	Metastatic	3251	2495	12469	6996	2320	62	1238	276	4597	640
1268	Tumor	4184	2074	10394	6461	5392	116	1600	93	3175	482
1269	Metastatic	2831	1610	11780	5982	3139	31	1738	114	4381	125
1270	Tumor	2664	2475	8573	7096	3131	103	1068	64	3518	835
1271	Metastatic	1105	2788	9782	7110	3976	56	699	106	3922	874
1272	Tumor	2298	3013	9669	7014	5108	111	1460	133	3781	1515
1273	Metastatic	2356	2607	8642	6626	5245	43	1301	119	3047	1216
1274	Tumor	900	2740	16148	6744	4444	46	2048	35	3345	899
1275	Metastatic	568	778	5200	4089	343	10	338	51	6428	64
1276	Tumor	1164	2035	12979	5402	1919	4	1149	59	2786	1003
1277	Metastatic	648	2384	13244	5372	3764	47	1076	45	2375	1237
1278	Tumor	211	2486	14580	4759	1919	13	414	16	4029	1332
1279	Metastatic	91	2468	14688	4757	5678	60	592	3	3547	1850
1280	Tumor	1576	1806	8921	6813	4345	12	1310	71	3813	797
1281	Metastatic	1503	2263	8890	7064	1990	149	1014	120	4202	327
1282	Tumor	2903	2228	7221	5372	2737	63	1096	37	6559	1635
1283	Metastatic	1292	2693	8189	4881	3800	77	978	30	4772	1968
1284	Tumor	3091	2357	13340	6155	3594	129	2529	91	3640	310
1285	Metastatic	2489	2578	12832	7401	3281	92	1153	118	3318	237
1286	Tumor	521	2234	12320	6253	4780	51	1064	15	3735	1349
1287	Metastatic	1610	2118	17656	9686	1127	2	635	274	1653	163
1288	Tumor	341	2727	16056	5471	4748	44	1255	42	6466	1363
1289	Metastatic	966	3730	15533	6967	4481	103	1759	165	5764	677
1290	Tumor	75	3619	10415	6762	8414	69	2729	4	4402	791
1291	Metastatic	170	2759	7059	7350	5853	29	3999	24	5305	389
1292	Tumor	3833	2299	12748	7433	3236	60	1671	131	3603	302
1293	Metastatic	5063	1698	11233	7869	2002	74	1014	218	3051	345
1294	Tumor	1372	1629	9377	8032	1088	78	2299	67	6044	150
1295	Metastatic	470	684	6881	4263	845	27	817	20	8324	124
1296	Tumor	3419	2133	14446	7184	4767	85	1210	277	5106	962
1297	Metastatic	2949	1825	13179	7589	2967	64	1026	234	5448	659
1298	Tumor	663	3049	11679	6475	7897	70	2835	3	3657	161
1299	Metastatic	642	2843	12533	6733	6507	52	2747	4	3735	157
1300	Tumor	3164	1867	6991	6839	3685	75	2128	154	5398	553
1301	Metastatic	1507	1830	11324	8561	3602	55	1860	249	4561	280
1302	Tumor	632	2100	13321	6713	3042	95	947	90	5653	888
1303	Metastatic	462	2012	14492	7038	2852	106	746	64	5456	989
1304	Tumor	1100	2551	13116	6086	2842	62	1362	114	4383	266
1305	Metastatic	1946	2190	13159	5911	3930	89	1069	104	3406	340
1306	Tumor	13089	3181	8763	7226	4799	101	1532	134	3613	612
1307	Metastatic	4473	2320	11367	5628	5959	65	1056	199	3162	683
1308	Tumor	4810	1400	6937	6038	1170	154	1562	261	4678	428
1309	Metastatic	2432	2567	8991	5767	5143	16	1635	128	4480	375
1310	Tumor	2017	2362	6067	6250	3614	71	1260	84	2127	809
1311	Metastatic	1578	2120	6373	6587	3714	85	1350	143	1968	853
1312	Tumor	2051	3565	7817	8395	4663	34	1440	46	3567	813
1313	Metastatic	668	3070	9528	8725	4035	83	1069	80	2909	831
1314	Tumor	9669	2558	7441	5984	10003	100	778	162	5885	341
1315	Metastatic	2796	1891	9713	7105	6794	95	388	161	3112	202
1316	Tumor	6837	2307	7374	5991	5104	66	1017	43	3472	298
1317	Metastatic	2081	3182	8900	5801	9213	91	1123	68	4340	190
1318	Tumor	1563	2986	15649	6795	4727	8	1354	43	3192	1972
1319	Metastatic	616	2626	16692	6019	3523	55	963	31	3923	2461
1320	Tumor	3191	4109	11685	7209	2521	55	2307	40	2539	235
1321	Metastatic	3262	3884	10253	8590	2091	25	2900	44	2171	155
1322	Tumor	2231	2038	7527	6720	10881	83	1985	80	4048	343
1323	Metastatic	4849	2722	14008	7299	6743	6	1123	747	1268	1275
1324	Tumor	4519	2298	9895	6648	3302	188	3192	140	2400	774
1325	Metastatic	834	3106	6954	7231	5941	273	1437	26	2060	762
1326	Tumor	3251	1826	6976	5254	9288	81	1716	49	2257	338
1327	Tumor	2497	3105	11702	6719	4040	85	1739	53	4708	1025
1328	Tumor	1237	3248	10442	8331	3188	93	1524	30	4967	407
1329	Tumor	5996	2386	9682	8024	6500	90	2174	210	2771	667
1330	Tumor	7101	3900	8742	6565	4257	100	962	171	5315	548
1331	Tumor	2015	1608	10511	5248	11416	47	1156	43	1566	1016
1332	Tumor	8553	3064	9014	6066	4742	338	2045	108	3491	1356
1333	Tumor	5277	1967	6830	7373	6479	6	6720	84	3753	285
1334	Tumor	8724	2716	7668	5546	4578	66	2592	154	2872	487
1335	Tumor	6061	2649	6423	6237	4526	129	1066	54	3192	550
1336	Tumor	3614	2459	10321	6515	5968	81	1097	141	2524	235
1337	Tumor	4701	2049	10759	7621	5950	94	2345	228	2350	272
1338	Tumor	7099	4623	9340	7383	4848	86	1503	37	4254	324
1339	Tumor	5228	3683	9593	7863	6214	121	1152	141	4942	704
1340	Tumor	1592	4937	11556	6838	4255	84	1430	36	5643	1104
1341	Tumor	2326	2299	16175	5421	7313	23	2896	99	3826	455
1342	Tumor	4081	2693	12126	6488	7133	24	1339	200	2404	621
1343	Tumor	3632	2963	13403	5681	5291	78	1678	14	2656	916
1344	Tumor	2813	2822	9680	7443	4085	72	2425	41	2724	376
1345	Tumor	1798	2865	14114	5207	5174	26	1268	33	2705	407
1346	Tumor	5627	2703	8609	6135	9399	38	1483	203	4284	538
1347	Tumor	1695	3614	8880	6110	7234	79	2457	40	5186	970
1348	Tumor	2251	1474	8850	7378	5892	70	2641	64	3809	572
1349	Tumor	3863	1785	13199	5594	7778	36	2177	57	2479	414
1350	Tumor	872	736	1850	2711	9648	83	133	217	20306	754
1351	Tumor	3860	3455	9401	6266	3614	97	1972	152	4552	414
1352	Tumor	8173	2765	11196	4471	5189	25	3481	118	3340	852
1353	Tumor	5876	1806	9816	5449	6842	27	1261	158	1900	622
1354	Tumor	2043	2300	8339	9352	6426	31	1098	71	3205	222
1355	Tumor	507	2411	13549	5309	4823	53	425	73	3477	592
1356	Tumor	1073	3043	11395	6857	5341	200	1260	55	4918	725
1357	Tumor	1750	1439	14650	6695	5944	64	1809	67	975	738
1358	Tumor	1195	4220	15316	5433	6897	9	1405	55	8897	2240
1359	Tumor	1703	2668	9819	4959	4634	52	558	100	3578	451
1360	Tumor	1983	2343	9247	5744	5384	113	1463	129	6296	843
1361	Tumor	1730	3035	9248	10368	3530	82	3861	3	5359	765
1362	Tumor	6055	2650	8729	4800	5606	14	1097	66	3500	308
1363	Tumor	4668	2751	8159	5886	4463	52	2342	54	3884	911
1364	Tumor	10825	3104	9116	8103	3725	330	2081	260	3436	1187
1365	Tumor	2821	1909	7302	7779	2351	172	9304	4	3891	1246
1366	Tumor	4250	4034	8995	7130	4955	4	1951	112	8469	541
1367	Tumor	2212	1575	8243	9279	5497	110	4800	9	3855	344
1368	Tumor	3408	2542	8630	7084	8779	80	4039	52	4957	383
1369	Tumor	1903	2961	9186	7496	8798	43	5369	78	7288	487
1370	Tumor	2225	4005	12676	5553	8206	53	1158	59	2786	267
1371	Tumor	1368	2422	8554	5489	2694	90	1503	30	3010	939
1372	Tumor	5927	2358	11124	7170	5468	65	1317	247	3325	780
1373	Tumor	2376	1626	8826	4877	6443	22	2399	27	3946	671
1374	Tumor	3522	2215	9616	7042	5341	9	1100	78	7804	427
1375	Tumor	11589	3355	7116	6868	3819	243	2373	256	2835	847
1376	Tumor	10973	3172	8148	6302	10464	68	2031	77	2785	809
1377	Tumor	4567	3035	14485	7162	4351	5	1399	227	5860	552
1378	Tumor	1626	2445	15284	5947	8359	55	2418	53	2097	574
1379	Tumor	2384	4248	6405	6706	6578	119	1636	65	5136	918
1380	Tumor	3579	1129	5406	2063	6717	63	742	113	2060	347
1381	Tumor	9605	3355	8262	6594	5251	151	2228	262	7274	1966
1382	Tumor	2787	3499	9876	7167	12161	131	2286	87	5428	783
1383	Tumor	528	1453	10174	5281	22728	17	1049	11	3388	249
1384	Tumor	679	2048	13219	4870	5887	67	876	49	2228	1962
1385	Tumor	5553	3759	6658	7833	5390	101	1912	160	5451	755
1386	Tumor	5976	3427	7523	7250	6607	105	1753	115	5447	513
1387	Tumor	4680	2308	12570	5290	7590	22	2631	200	2155	688
1388	Tumor	1320	2352	9270	6080	11537	54	1411	15	3306	476
1389	Tumor	5937	3245	10146	6486	4972	61	2273	352	2462	851
1390	Tumor	503	2339	13325	5228	5913	24	822	9	2136	847
1391	Tumor	1804	1884	12396	6213	6350	4	1258	105	2647	498
1392	Tumor	1375	2507	6894	4982	3765	27	4196	66	5497	1163
1393	Tumor	3768	2508	13095	5104	4722	143	1787	99	3531	1100
1394	Tumor	886	2201	10368	6426	6409	130	5131	43	3910	582
1395	Tumor	963	1965	13407	6582	4926	72	1264	42	1634	373
1396	Tumor	3403	3179	15096	3943	4719	10	1612	41	2028	1214
1397	Tumor	5429	3017	5743	6286	5606	148	4764	20	4342	1661
1398	Tumor	3219	1905	8320	7576	5244	106	1653	8	2815	373
1399	Tumor	2023	2936	12031	7268	3227	7	1626	25	4247	451
1400	Tumor	1555	2728	6431	7711	4737	127	3400	106	5517	811
1401	Tumor	467	2043	15053	5841	10622	44	756	21	2839	1378
1402	Tumor	3816	2737	7188	6204	2349	19	1703	59	4344	856
1403	Tumor	3460	2403	7962	9391	6399	66	1410	6	2061	196
1404	Tumor	3895	2879	5993	6779	9258	76	1354	190	3136	1479
1405	Tumor	1291	2266	11919	7441	4887	14	1401	6	1784	363
1406	Tumor	2425	1268	14004	6203	9535	8	1747	287	1366	363
1407	Tumor	3492	3154	10333	7369	13384	10	2854	46	4637	539
1408	Tumor	3895	3837	6367	6407	4113	53	10613	21	8267	1123
1409	Tumor	1303	2077	13292	8060	5823	109	984	106	3310	256
1410	Tumor	1241	2573	10014	6319	4323	93	4179	97	5447	1049
1411	Tumor	1519	1766	12913	8039	7773	74	1743	70	2056	547
1412	Tumor	4843	2360	6834	5049	10140	45	4935	63	3203	870
1413	Tumor	2646	1244	15006	4584	9271	21	1218	53	1575	572
1414	Tumor	1262	1638	7894	6189	11251	78	4249	20	2026	903
1415	Tumor	2239	1986	12909	6762	5353	125	1370	198	3744	792
1416	Tumor	1558	3083	7024	7861	15732	41	3322	11	8393	1255
1417	Tumor	2444	2549	9015	6376	5783	48	1553	9	4148	544
1418	Tumor	4287	2477	13068	8293	7526	72	1558	450	2532	1162
1419	Tumor	3545	3350	6372	5850	4837	95	1589	28	5573	702
1420	Tumor	3918	2655	9757	7569	6169	143	1663	104	3944	728
1421	Tumor	3588	2731	7839	6308	2816	121	1545	65	7220	948
1422	Tumor	4349	2770	8879	5835	5499	143	3081	69	3977	877
1423	Tumor	3002	2375	6895	7752	6403	130	739	28	10423	495
1424	Tumor	2646	2714	5100	8522	8381	158	1019	74	6479	1104
1425	Tumor	1980	2744	12027	6528	5789	118	1490	68	3437	464
1426	Tumor	3648	2763	9124	6915	4717	136	892	204	8604	2233
1427	Tumor	3813	3364	9455	6993	5744	164	1045	30	5491	780
1428	Tumor	564	3755	14764	7549	3033	74	1403	21	5450	455
1429	Tumor	629	2650	17569	6173	6372	54	2022	15	3253	194
1430	Tumor	4006	2973	11926	5625	12031	80	8597	140	11155	1106
1431	Tumor	1918	2585	11309	8862	4371	70	1319	53	4596	441
1432	Tumor	1351	2911	9416	8436	3819	115	1577	84	1864	598
1433	Tumor	588	3673	13703	7009	3396	107	1348	9	3438	858
1434	Tumor	2710	2045	8650	6427	4506	115	1774	115	6558	787
1435	Tumor	2552	1905	8931	8475	3859	69	3275	18	6101	1044
1436	Tumor	3752	2462	7130	4904	4570	101	3910	88	7640	997
1437	Tumor	1263	2631	10119	5621	4527	56	4883	15	10239	2298
1438	Tumor	3029	2700	7296	6162	4030	153	1878	75	9656	598
1439	Tumor	486	2568	12914	4628	7136	69	2498	29	4865	812
1440	Tumor	403	3879	8876	5800	4197	124	1567	3	6745	568
1441	Tumor	3471	3710	9177	6479	3377	235	1866	40	12215	541
1442	Tumor	2545	3224	7658	7771	3510	66	2700	95	6430	1118
1443	Tumor	1559	2229	12365	5759	4875	77	1506	100	6625	498
1444	Tumor	2013	3553	12793	6574	4231	52	4802	51	9158	675
1445	Tumor	3566	3635	6928	6562	4819	97	1948	126	3365	303
1446	Tumor	850	2853	9532	5451	5120	121	2299	2	3794	583
1447	Tumor	4912	2641	5714	5400	3547	103	1681	65	4716	436
1448	Tumor	1636	2098	18168	4428	4321	40	2260	96	1696	328
1449	Tumor	360	1699	9682	6055	3115	95	2180	16	13202	690
1450	Tumor	963	3300	13309	6290	8080	55	1649	4	2404	170
1451	Tumor	4907	4199	5160	6223	12718	64	1324	5	8091	261
1452	Tumor	1821	1878	11723	7420	1939	43	873	71	3687	203
1453	Tumor	439	3026	13421	6271	3307	14	1378	7	4158	925
1454	Tumor	4035	1911	12163	6215	1579	62	1939	43	4229	563
1455	Tumor	887	2514	9421	3847	4908	108	964	53	6514	306
1456	Tumor	3569	2229	6908	5694	2638	58	1266	12	10232	674
1457	Tumor	2141	2140	11908	6440	4158	49	1388	31	5610	395
1458	Tumor	3667	1246	5746	6382	4407	124	2396	9	9273	389
1459	Tumor	381	1814	15417	6352	2038	64	1992	14	5912	383
1460	Tumor	1197	1872	11847	6015	4567	59	882	10	2937	799
1461	Tumor	2674	1730	7027	5141	4248	79	569	87	6160	1187
1462	Tumor	2677	2580	7493	6627	5226	31	646	19	4215	604
1463	Tumor	932	2261	10258	5682	4087	98	638	92	2112	539
1464	Tumor	1386	2554	6071	6016	5132	34	3174	9	7918	874
1465	Tumor	1019	1944	10807	5753	6243	131	960	2	3106	538
1466	Tumor	3145	1629	3951	4664	5381	76	3078	38	12437	252
1467	Tumor	5354	3635	10279	7920	5268	157	1077	81	9558	429
1468	Tumor	1501	2352	11620	8519	5583	92	1285	132	3664	736
1469	Tumor	1627	2813	8122	7369	7421	121	1101	49	5654	485
1470	Tumor	1947	2845	10442	7330	4748	97	5094	3	5649	966
1471	Tumor	4879	2458	8665	7184	5172	147	1666	124	11781	1426
1472	Tumor	7183	2884	13016	7975	4630	150	1024	105	3322	754
1473	Tumor	4705	3173	8623	7477	5092	111	1869	126	6423	444
1474	Tumor	3112	2916	9526	5456	4469	170	2802	12	5654	812
1475	Tumor	2459	2968	6418	7720	3609	73	6049	6	7511	373
1476	Tumor	950	2968	9804	5796	6816	115	6546	7	4664	1104
1477	Tumor	6752	2916	7043	7409	4782	71	2821	123	5929	465
1478	Tumor	1559	3134	5968	5020	3379	178	1642	2	6439	200
1479	Tumor	1041	2291	8802	5843	5481	125	1936	12	5401	823
1480	Tumor	2693	3351	11940	6583	4814	77	2245	103	3779	540
1481	Tumor	403	1014	5389	4621	2465	72	161	45	986	62
1482	Tumor	1456	3225	10207	7909	3931	93	1151	136	4291	198
1483	Tumor	4847	2504	12173	7379	4188	97	1561	72	2809	716
1484	Tumor	7363	2855	7493	6766	4874	81	2757	90	5057	747
1485	Tumor	1998	3140	8591	6888	4129	110	1196	86	4828	523
1486	Tumor	3431	2656	8178	6996	3884	77	2778	142	7088	1156
1487	Tumor	1534	2483	9826	5725	6648	75	1891	54	1481	478
1488	Tumor	9502	3460	7995	7262	5146	94	3846	178	4550	1091
1489	Tumor	2562	2276	8520	7013	3992	71	4753	160	3487	2341
1490	Tumor	2514	2958	8241	5573	5494	110	2022	32	3899	1027
1491	Tumor	125	94	936	399	825	263	81	235	239	979
1492	Tumor	31	215	126	827	1119	127	337	69	200	274
1493	Tumor	213	2828	8936	7606	3420	132	1092	2	2893	1391
1494	Tumor	1350	2981	10547	6166	5014	98	2050	72	3584	815
1495	Tumor	4116	3374	6406	7697	4305	86	1503	8	9935	1120
1496	Tumor	809	2430	8088	5937	4117	69	911	8	3910	91
1497	Tumor	2163	3549	12013	7309	4738	113	2809	36	4442	301
1498	Tumor	1979	2161	8751	4669	3200	45	1387	26	4301	1104
1499	Tumor	4363	3644	8157	8211	4402	165	1818	187	6763	543
1500	Tumor	1784	4104	13640	7547	4842	82	1547	11	3110	814
1501	Tumor	475	3213	9511	5540	3619	109	1120	4	9849	726
1502	Tumor	1759	2577	9310	7707	6118	64	1515	10	4619	769
1503	Tumor	1436	4051	13081	7335	5382	41	5040	15	2329	579
1504	Tumor	2396	3290	12647	7507	4465	90	2191	59	3118	950
1505	Tumor	1085	2759	6784	8264	4304	45	995	52	6208	1675
1506	Tumor	3842	3832	8341	5482	4774	129	1714	115	4079	436
1507	Tumor	1114	2383	8794	5345	5099	211	3822	59	3661	1509
1508	Tumor	2905	765	14042	5284	3456	321	397	262	3625	405
1509	Tumor	617	677	20491	4505	4464	115	1035	33	4272	458
1510	Tumor	427	704	9019	6773	4841	85	295	17	3514	946
1511	Tumor	1927	881	11489	5852	11682	31	481	20	6258	48
1512	Tumor	970	1674	14025	6894	5754	38	1524	45	6376	367
1513	Tumor	562	1035	17156	4819	6149	26	353	93	4903	846
1514	Tumor	1305	687	15113	4755	3326	320	181	145	5137	384
1515	Tumor	1084	792	12076	7692	699	129	286	24	4129	268
1516	Tumor	510	570	16945	6296	2796	183	647	30	4838	164
1517	Tumor	2585	1307	12814	6959	4276	232	649	123	5979	733
1518	Tumor	1852	474	2980	5876	3634	23	364	28	2925	265
1519	Tumor	2046	995	10768	4524	4857	213	635	50	7141	302
1520	Tumor	770	298	13592	4864	2255	103	337	219	2720	183
1521	Tumor	2465	694	10468	5877	6756	211	648	130	5800	493
1522	Tumor	906	647	16213	5130	3412	141	469	132	3565	455
1523	Tumor	3112	558	7556	11033	5874	82	564	36	4453	1239
1524	Tumor	5352	709	10742	8716	11737	97	571	96	4620	905
1525	Tumor	922	744	9966	5848	4871	66	2071	32	5612	1026
1526	Tumor	770	510	18979	6508	2550	218	519	211	3091	439
1527	Tumor	537	719	13192	5486	1699	328	257	29	6231	257
1528	Tumor	1887	1171	12869	6255	6966	109	758	45	7288	340
1529	Tumor	3106	1067	9479	6217	4325	279	459	75	5503	435
1530	Tumor	1057	1665	5550	4088	2668	21	1040	81	4160	860
1531	Tumor	290	1630	14752	3603	3770	128	728	18	2223	860
1532	Normal	936	1655	14333	5220	3987	134	1532	33	4366	833
1533	Tumor	2501	2069	9624	4874	2950	185	1150	94	3551	543
1534	Tumor	632	1501	14121	4513	3079	23	999	72	3039	1055
1535	Normal	624	1637	16237	5373	3739	133	750	13	1964	1318
1536	Tumor	348	1290	11291	2193	3780	34	400	18	2687	833
1537	Tumor	554	919	9461	7634	5155	9	2702	17	2734	672
1538	Tumor	1195	881	6236	6691	6526	46	848	82	2471	1345
1539	Tumor	649	1566	12052	4983	4030	28	710	141	2597	290
1540	Tumor	903	1416	8369	3001	4405	17	325	136	1686	792
1541	Tumor	185	1028	7411	1923	5135	34	238	20	2537	1331
1542	Tumor	581	1349	12433	4186	6273	31	1647	59	1745	465
1543	Tumor	962	1873	5908	2011	9009	50	171	67	2204	369
1544	Tumor	415	1401	16204	6602	4441	15	1207	43	2715	810
1545	Tumor	216	1951	17976	5086	6420	24	633	20	1460	263
1546	Tumor	608	1257	16922	8098	4436	14	762	25	2958	888
1547	Tumor	615	1305	14091	4177	5520	16	555	75	1958	252
1548	Tumor	137	725	17568	11840	5105	22	1248	33	2491	709
1549	Tumor	2052	1692	11593	7154	4181	32	474	65	4266	202
1550	Tumor	522	995	10284	4128	5307	11	4273	161	2843	602
1551	Tumor	2839	2050	12476	8516	23656	23	751	150	1791	533
1552	Tumor	209	1177	12882	4168	4969	43	340	19	617	1360
1553	Tumor	1411	1258	13960	4926	4220	31	624	29	7225	187
1554	Tumor	339	862	11302	4770	3571	13	1020	55	7284	1172
1555	Tumor	2054	1730	10880	4691	3697	16	1423	86	1983	462
1556	Tumor	391	897	14246	6015	4541	83	955	53	2387	347
1557	Tumor	532	1683	9124	6422	1507	50	899	32	3153	818
1558	Tumor	228	1211	11134	5264	4688	36	1005	43	4580	45
1559	Tumor	817	1170	15733	5988	4266	27	826	89	1748	238
1560	Tumor	454	1152	10364	4542	3719	12	752	14	4050	865
1561	Tumor	1635	2145	6442	6172	8269	30	1959	146	2159	492
1562	Tumor	156	1028	9649	3096	3480	18	266	44	3245	1461
1563	Tumor	331	1771	15974	6239	2726	7	720	19	3404	230
1564	Tumor	187	1170	16475	2565	4000	33	592	18	1924	296
1565	Tumor	2462	972	7817	5866	10281	11	635	8	2178	314
1566	Tumor	2012	1862	11496	5379	3512	24	557	171	1766	1023
1567	Tumor	740	1120	10253	4405	3266	104	423	131	2705	433
1568	Tumor	392	1407	13726	4597	5092	30	1130	10	1944	360
1569	Tumor	180	1097	12837	5435	1907	112	1046	26	1598	455
1570	Tumor	1510	1384	5008	7464	2291	89	1384	46	6660	295
1571	Tumor	92	1805	12797	5727	4347	29	601	38	3662	588
1572	Tumor	354	1594	6922	8306	2243	28	1211	14	4297	306
1573	Tumor	290	1301	8917	5579	4180	18	760	53	1245	612
1574	Tumor	947	470	13806	1904	5114	104	127	110	1466	564
1575	Tumor	3920	1146	10504	4336	4516	66	436	96	2499	365
1576	Tumor	242	1010	11521	4987	4054	32	511	52	2243	744
1577	Tumor	4182	1013	6125	4541	4642	144	719	9	2309	300
1578	Tumor	185	1100	10576	3868	3304	15	353	9	1345	1364
1579	Tumor	462	904	9241	6320	3231	129	500	37	4411	882
1580	Tumor	283	1046	8953	2211	4939	112	228	9	3801	492
1581	Tumor	1890	1087	8005	6368	5290	263	432	92	1687	533
1582	Tumor	252	1080	14490	7781	3685	164	916	37	1992	323
1583	Tumor	146	981	14027	2083	5318	41	387	15	2040	1891
1584	Tumor	238	1347	11341	4245	4733	14	444	25	1386	860
1585	Tumor	178	698	15678	2924	5557	16	260	39	1425	719
1586	Tumor	1035	871	13639	2930	4992	35	318	38	1685	1984
1587	Tumor	1316	890	11275	5894	4463	32	861	56	1350	478
1588	Tumor	539	1091	16222	2642	5435	126	293	10	1596	613
1589	Tumor	3291	1468	7837	5209	5257	147	824	33	3552	546
1590	Tumor	191	1135	14054	4136	4727	134	254	11	2615	753
1591	Tumor	1168	953	11269	6158	6656	81	1029	52	2917	287
1592	Tumor	418	932	11219	7405	4947	22	613	98	2267	229
1593	Tumor	105	1079	14382	4718	8120	25	198	18	939	540
1594	Tumor	2048	664	11493	7176	4873	31	724	45	1561	1675
1595	Tumor	862	821	14965	6958	9172	60	743	11	1596	367
1596	Tumor	813	1029	6119	7447	7017	382	480	17	3724	678
1597	Tumor	1095	1350	10462	6147	5817	17	580	51	2860	851
1598	Tumor	143	1013	4688	5900	5867	43	521	45	2706	1143
1599	Tumor	535	861	11428	7852	5095	13	836	26	2614	340
1600	Tumor	427	912	13233	6223	5996	53	776	19	1863	208
1601	Tumor	220	854	12669	4850	5314	19	169	100	2194	1066
1602	Tumor	366	721	10494	3760	4822	26	416	19	2423	507
1603	Tumor	507	483	16595	3374	4235	26	129	30	983	389
1604	Tumor	335	747	17343	6322	5973	7	470	91	1882	699
1605	Tumor	423	1259	10559	4475	6212	275	562	47	1628	300
1606	Tumor	1154	904	8222	6993	6244	8	545	52	2246	221
1607	Tumor	337	1040	11590	6538	4558	19	825	44	2056	157
1608	Tumor	2257	1603	8624	5937	3512	79	1367	109	3063	520
1609	Tumor	322	495	19596	7540	5326	29	1568	33	1302	910
1610	Tumor	963	1172	8128	4889	5508	34	595	97	1815	828
1611	Tumor	696	947	13075	6841	6456	40	1274	73	2744	661
1612	Tumor	374	1407	18712	6447	6731	24	803	92	1556	1381
1613	Tumor	354	1035	11986	4556	4832	16	610	147	1901	1453
1614	Tumor	105	786	4655	1719	5831	33	241	42	2147	1413
1615	Tumor	2447	936	9881	5678	7369	22	1044	18	1818	451
1616	Tumor	244	866	18640	4413	4014	16	713	69	1511	1468
1617	Tumor	249	882	12188	4854	3311	62	501	37	1020	576
1618	Tumor	2259	1485	10368	6838	4350	160	576	32	3327	340
1619	Tumor	98	898	16169	3009	4494	16	410	16	1840	439
1620	Tumor	1386	992	9960	4860	5429	166	689	24	2288	384
1621	Tumor	536	1361	13397	4071	5308	109	503	17	2958	533
1622	Tumor	2076	1253	4070	1861	7308	153	340	17	2683	458
1623	Tumor	2982	1399	8932	5790	4109	194	1159	87	1157	924
1624	Tumor	350	1175	13227	5224	3692	203	641	9	2288	388
1625	Tumor	763	1761	9773	6562	4364	17	741	67	3240	453
1626	Tumor	2520	1236	12174	6289	4254	186	895	28	2359	1303
1627	Tumor	3406	1374	7335	4916	6093	164	1076	99	2413	383
1628	Tumor	279	889	13541	7796	3967	13	1613	19	2529	831
1629	Tumor	2101	1049	5617	4500	13337	190	920	22	2769	347
1630	Tumor	2914	996	7993	4773	10296	162	1516	53	2251	618
1631	Tumor	2771	976	6188	7831	5840	186	1260	71	3355	602
1632	Tumor	199	773	6622	5751	5367	19	1045	23	7172	225
1633	Tumor	506	860	7799	7314	4992	152	358	29	1499	419
1634	Tumor	1211	1239	11237	6566	4396	382	889	25	1748	205
1635	Tumor	323	1262	12002	5586	5232	14	515	28	2332	435
1636	Tumor	178	1672	15677	4553	3988	71	1431	22	1380	2620
1637	Tumor	3634	1168	7853	5045	4182	141	815	140	1701	351
1638	Tumor	1771	1396	11559	5645	3697	132	643	19	2675	2182
1639	Tumor	175	1288	19099	6141	4206	12	635	17	1390	1146
1640	Tumor	1373	2028	13938	7802	3671	173	313	270	479	472
1641	Tumor	291	1256	13479	6595	4663	17	857	30	1557	1882
1642	Tumor	398	956	16956	4017	5625	11	903	10	1796	1445
1643	Tumor	302	1366	18201	7235	3797	16	780	63	2226	363
1644	Tumor	345	1317	13295	7467	3867	24	593	14	1983	690
1645	Tumor	516	1794	25727	5790	4496	18	456	64	1343	138
1646	Tumor	393	1159	10331	7356	3052	94	951	31	3549	187
1647	Tumor	231	1831	12409	3337	4388	21	444	17	1871	443
1648	Tumor	247	1781	12842	6521	3821	116	799	14	2632	602
1649	Tumor	1142	1421	9788	6662	3657	55	872	86	3195	957
1650	Tumor	447	1314	10104	5698	3766	15	514	8	2697	385
1651	Tumor	498	1215	10334	4373	4231	27	929	12	2571	1936
1652	Tumor	458	1391	11621	5824	3161	15	425	17	3488	1359
1653	Tumor	507	1770	7749	5688	5831	19	757	9	6511	168
1654	Tumor	787	1110	13050	6747	4092	19	771	142	2113	499
1655	Tumor	1580	1755	8418	7298	4825	26	620	25	4047	458
1656	Tumor	545	1388	13135	6723	2925	24	1299	130	4299	855
1657	Tumor	383	1609	12679	6243	4662	100	582	20	3529	658
1658	Tumor	830	1889	9767	10404	5492	28	913	8	4160	454
1659	Tumor	610	1216	19283	12596	6198	279	633	10	1619	484
1660	Tumor	272	1265	15706	6995	2772	40	822	31	2566	474
1661	Tumor	899	1965	9166	5928	4089	32	1221	23	5708	1202
1662	Tumor	1988	1099	14006	7839	5121	21	1261	11	3341	781
1663	Tumor	2193	1652	15110	4679	4047	13	1186	161	1719	400
1664	Tumor	3923	1320	5915	4294	8005	16	995	47	2420	284
1665	Tumor	1026	1159	5523	4185	2914	27	1127	11	5689	135
1666	Tumor	1053	1243	13372	6015	3839	79	3549	23	1713	339
1667	Tumor	243	1497	12355	6100	3892	95	595	17	3020	368
1668	Tumor	595	1258	12024	6190	3182	18	698	11	3829	767
1669	Tumor	141	1071	10497	6318	3687	5	5853	13	3534	900
1670	Tumor	63	987	12675	4293	3298	22	351	30	2349	2651
1671	Tumor	122	1376	13089	9275	4054	27	674	7	2948	597
1672	Tumor	770	978	8595	8140	2292	71	532	14	3535	426
1673	Tumor	1584	1409	3997	9469	5103	177	836	86	2878	242
1674	Tumor	2780	1349	12597	6521	4372	150	851	21	1272	659
1675	Tumor	2806	976	8368	5733	1873	221	570	30	2384	494
1676	Tumor	272	1393	17789	6617	2419	47	1700	11	1782	917
1677	Tumor	320	1081	12295	8593	4840	276	524	12	1860	519
1678	Tumor	237	1331	15490	4747	3860	34	559	40	1715	1271
1679	Tumor	875	1361	13207	7532	6638	33	620	151	2444	1401
1680	Tumor	612	1408	24721	6023	3187	23	1881	66	3663	730
1681	Tumor	219	1626	13437	6083	2123	34	951	16	3375	240
1682	Tumor	477	1593	12768	7212	3347	71	853	37	2385	782
1683	Tumor	179	1171	11222	6853	3351	13	502	7	1836	404
1684	Tumor	614	1957	16402	8571	3100	161	1403	9	1637	915
1685	Tumor	368	1557	8271	5454	1150	40	658	17	3524	479
1686	Tumor	1964	1641	4928	7606	4648	172	1055	31	2253	512
1687	Tumor	320	859	8442	6003	4275	46	1332	84	2106	335
1688	Tumor	628	1413	10602	5554	3484	36	1104	94	2841	846
1689	Tumor	1335	1904	9903	5176	4589	26	1322	160	2351	558
1690	Tumor	332	1018	22801	4544	4547	17	415	81	1476	4059
1691	Tumor	475	1257	12509	6544	2255	160	693	39	3444	260
1692	Tumor	575	1671	10596	5090	2953	38	1049	186	1773	1169
1693	Tumor	565	1306	10288	8840	4320	25	660	78	2364	669
1694	Tumor	235	1160	13360	5838	2176	21	686	58	2595	1860
1695	Tumor	351	1585	11063	3837	2560	18	1399	28	4610	1107
1696	Tumor	895	1381	13851	4412	2288	26	4959	20	2511	658
1697	Tumor	1157	1499	12401	6655	3100	100	643	152	1269	683
1698	Tumor	456	1025	12216	4122	4147	16	462	27	2074	726
1699	Tumor	245	1266	12897	5351	3750	22	864	66	2108	990
1700	Tumor	168	1040	13318	3581	2764	19	298	14	1670	1142
1701	Tumor	356	766	12115	6491	5133	16	623	65	2379	635
1702	Tumor	718	828	7971	5842	6584	112	259	120	2336	327
1703	Tumor	218	861	16577	5563	3241	57	993	89	1621	456
1704	Tumor	185	1421	14463	4759	4601	82	894	38	3118	423
1705	Tumor	696	825	16299	4190	4956	116	726	59	2238	552
1706	Tumor	254	1134	12586	5338	4327	130	1326	112	1705	512
1707	Tumor	815	1696	8449	8461	6225	40	707	42	5325	611
1708	Tumor	574	868	15876	7504	5982	228	630	13	2021	1430
1709	Tumor	268	841	16606	6060	6138	22	542	86	1429	639
1710	Tumor	1010	719	11094	6366	6579	19	635	89	2371	1541
1711	Tumor	2473	1403	9597	5736	5275	21	727	44	2337	606
1712	Tumor	362	1018	14566	7388	5952	10	629	9	1506	1442
1713	Tumor	444	926	15620	4209	3970	23	295	57	1346	346
1714	Tumor	462	1433	11568	4400	4331	135	508	21	2907	376
1715	Tumor	981	908	10049	7047	5610	8	1300	63	4582	2843
1716	Tumor	409	1178	10772	4528	3576	119	832	34	2303	1417
1717	Tumor	1521	944	10372	4423	4174	18	1103	111	4490	649
1718	Tumor	2566	1117	7690	3932	4885	61	1381	129	3266	570
1719	Tumor	544	1386	10304	6659	2884	37	624	46	2225	272
1720	Tumor	583	1023	10671	3580	4022	70	312	123	1202	1579
1721	Tumor	1132	1241	8553	4407	3804	41	569	116	3338	1867
1722	Tumor	185	960	16257	1151	5485	11	166	6	1453	1004
1723	Tumor	600	536	17131	6265	5143	35	593	86	1312	995
1724	Tumor	192	837	15032	3895	6147	27	1001	26	1693	355
1725	Tumor	1073	1110	10991	3894	3364	71	572	97	3036	1243
1726	Tumor	253	1132	10530	6773	3276	167	612	22	1786	678
1727	Tumor	4426	2496	7570	4088	4797	224	545	23	1735	496
1728	Tumor	392	930	12638	8855	4904	16	834	43	2841	316
1729	Tumor	576	1155	15723	6212	4753	36	450	21	1781	1046
1730	Tumor	1544	461	11992	3142	8407	30	628	8	2201	169
1731	Tumor	2037	745	8268	9395	5809	181	698	10	1475	2527
1732	Tumor	645	799	16697	4553	4397	72	585	74	1803	589
1733	Tumor	939	1017	13118	1549	4907	15	358	325	870	1582
1734	Tumor	839	1338	5952	3045	3644	119	681	114	7758	340
1735	Normal	2131	2911	13600	6130	2464	28	2179	6	1330	527
1736	Tumor	6967	1737	6951	5216	3362	37	1685	14	4889	1356
1737	Normal	4712	2663	10869	9206	2982	362	2545	19	821	303
1738	Tumor	3173	2287	5940	7145	2003	62	1810	10	3009	700
1739	Normal	1584	2084	10990	8540	4361	335	2472	6	1350	557
1740	Tumor	581	2512	10015	5919	2885	129	2411	17	1819	716
1741	Tumor	1397	1092	12184	6062	3283	245	1148	71	3513	278
1742	Tumor	1875	1507	12721	7747	4654	194	1335	25	2650	618
1743	Tumor	2544	1630	8144	6218	2996	242	756	88	3413	371
1744	Tumor	1281	1126	12734	7588	3782	128	1345	50	3576	251
1745	Tumor	2093	1866	7319	4362	6823	90	842	56	6951	308
1746	Tumor	819	1092	9314	6857	3093	204	1845	64	2465	197
1747	Tumor	1137	1279	17020	7694	4185	129	1395	113	1976	503
1748	Tumor	3204	1290	12415	6507	4597	213	1045	171	3444	381
1749	Tumor	4057	987	8304	6599	5623	119	1032	119	3405	769
1750	Tumor	300	1155	12351	4866	5184	95	645	41	1798	995
1751	Tumor	5658	1855	6805	4439	5050	193	1478	20	2485	323
1752	Tumor	2129	1436	12209	7704	4432	91	766	137	1818	418
1753	Tumor	478	1519	9672	6635	4235	84	2129	19	2475	773
1754	Tumor	1118	1369	9018	5437	4241	123	1067	33	4907	773
1755	Tumor	483	1492	14226	7271	4389	109	1499	20	1862	204
1756	Tumor	2170	1279	9915	6355	3682	154	717	31	3839	476
1757	Tumor	1736	1214	12694	5592	2794	160	1202	17	2118	390
1758	Tumor	1380	1334	9263	7092	3552	225	1706	27	2995	376
1759	Tumor	3659	1343	12566	5570	4453	218	1056	136	1584	264
1760	Tumor	482	1099	16468	5406	2702	111	1114	57	1753	604
1761	Tumor	2874	1170	16642	5559	3630	169	945	49	1941	416
1762	Tumor	2033	920	9985	5762	4052	286	821	107	2139	364
1763	Tumor	712	1500	16315	7569	2805	51	856	6	1668	311
1764	Tumor	816	941	13556	5565	3417	145	1938	20	2312	256
1765	Tumor	481	1449	16804	7821	3169	84	1111	10	1737	557
1766	Tumor	1103	1100	9410	5484	3098	93	1309	13	2782	239
1767	Tumor	1108	1700	12046	4293	3030	232	1718	116	2076	462
1768	Tumor	657	1539	18309	5638	2806	84	696	18	1328	609
1769	Tumor	769	1611	12756	6369	3292	109	1198	25	1760	141
1770	Tumor	1012	1231	8298	6406	5100	91	767	3	2109	172
1771	Tumor	1289	994	12110	4565	1973	100	1382	25	2058	322
1772	Tumor	1602	1172	15273	9583	2980	91	1187	18	2202	181
1773	Tumor	1502	826	9292	4720	3499	198	1727	23	4606	570
1774	Tumor	2432	1737	6142	5341	4187	175	1292	87	4112	237
1775	Tumor	1384	1745	12002	4978	3480	82	982	33	2015	366
1776	Tumor	785	1460	12045	6409	3479	198	1195	58	2482	465
1777	Tumor	468	946	12566	6803	3033	64	1297	32	1882	717
1778	Tumor	868	1222	20252	5418	3018	119	1724	28	1648	355
1779	Tumor	723	1658	15978	5885	3034	168	1494	11	1919	639
1780	Tumor	2113	1300	10997	6538	3861	160	1124	92	2988	719
1781	Tumor	1347	1316	12566	8883	3343	115	1206	23	3390	277
1782	Tumor	3071	1546	8360	5863	3801	251	1294	242	3404	188
1783	Tumor	1102	2094	11754	8140	4282	161	958	17	4933	310
1784	Tumor	2063	1911	11676	6329	4452	216	693	9	2319	222
1785	Tumor	2568	1359	10151	6887	2316	197	735	16	2571	519
1786	Tumor	11746	986	9875	5348	4260	224	1046	212	4190	413
1787	Tumor	5171	1710	6483	4824	3713	100	2028	58	2701	340
1788	Tumor	1443	1186	7504	4167	2572	172	1142	4	2324	156
1789	Tumor	3293	1857	8937	6179	2586	174	2234	41	3442	368
1790	Tumor	1784	1857	13999	5370	2556	123	498	38	3641	680
1791	Tumor	393	876	11237	3070	4524	144	368	5	3525	465
1792	Tumor	628	1281	14688	4757	3734	10	605	73	2093	521
1793	Tumor	414	963	12462	4074	4262	10	698	31	3948	1600
1794	Tumor	4186	1308	11185	3661	4460	216	548	142	2341	378
1795	Tumor	1570	1181	7861	2661	4807	88	699	10	2172	367
1796	Tumor	726	2613	10337	5148	4169	114	696	13	2773	633
1797	Tumor	1131	1270	18647	7442	2839	122	1392	33	1399	252
1798	Tumor	1485	1364	8285	5542	2056	48	981	17	3560	184
1799	Tumor	407	1672	13599	5065	2813	194	907	24	2353	818
1800	Tumor	1525	1548	9921	5706	3624	141	671	52	3298	454
1801	Tumor	2149	1258	9417	6400	3318	203	1610	15	2302	334
1802	Tumor	7713	1448	6011	4467	3436	76	452	28	1968	191
1803	Tumor	755	1221	11021	5126	4655	11	731	13	2291	269
1804	Tumor	1047	1268	18799	5644	3302	33	806	7	1156	234
1805	Tumor	1117	1195	9354	5962	2062	173	538	13	1680	339
1806	Tumor	7041	1359	7661	5261	4795	251	2046	63	1921	554
1807	Tumor	1577	2056	10603	4100	2959	80	721	71	2566	484
1808	Tumor	3189	1627	11200	5352	3559	42	1309	23	2764	273
1809	Tumor	2466	1396	13472	8703	2430	35	1130	7	1947	335
1810	Tumor	693	1661	18131	8368	2829	36	1423	8	1350	442
1811	Tumor	1268	1654	13416	6479	4218	121	534	5	3270	160
1812	Tumor	1619	1310	8768	5174	2902	136	1231	123	2476	259
1813	Tumor	1601	1336	14466	6801	3260	42	1556	6	2208	225
1814	Tumor	1013	1488	12195	4183	3509	128	1625	51	1201	287
1815	Tumor	1940	1422	13067	5688	2769	252	1121	78	3113	319
1816	Tumor	2431	1784	14365	7364	3043	166	1302	47	2940	323
1817	Tumor	3784	2010	7707	6822	3090	294	819	130	4238	342
1818	Tumor	1536	1724	12242	6092	3607	100	1186	41	4455	216
1819	Tumor	2304	2292	8872	4424	7275	84	705	47	7828	248
1820	Tumor	2795	1473	13267	5444	5406	136	874	130	4941	271
1821	Tumor	3914	1290	8969	5877	4508	139	1073	67	5431	506
1822	Tumor	271	1365	13415	5242	5233	93	736	4	2078	1127
1823	Tumor	5135	2386	8123	4153	4680	177	1185	48	3275	234
1824	Tumor	1741	1998	12679	6302	4495	146	841	36	3133	238
1825	Tumor	484	1870	10587	5928	4501	164	2145	17	3429	433
1826	Tumor	1388	1796	8866	4547	4170	19	1239	34	8929	519
1827	Tumor	500	1631	16106	7569	4722	150	1582	82	2869	202
1828	Tumor	995	1960	7653	4925	6907	31	3304	29	4477	306
1829	Tumor	945	1789	14996	5936	4230	189	1117	11	2716	948
1830	Tumor	468	1783	15412	5948	10968	38	601	4	2649	587
1831	Tumor	3280	1113	10152	6094	10247	107	776	42	3887	137
1832	Tumor	922	1558	10209	5171	3066	340	1346	63	1853	394
1833	Tumor	3803	1417	8491	6062	4510	209	975	88	5756	206
1834	Tumor	2427	1712	9480	5068	4312	181	2041	181	4626	523
1835	Tumor	7359	1502	6178	4171	5706	218	779	135	4243	565
1836	Tumor	1398	2760	11028	6165	5435	124	1543	140	4628	302
1837	Tumor	1581	1176	6724	4547	2770	194	1097	55	8296	376
1838	Tumor	2669	1537	7704	5083	7032	179	910	58	6240	223
1839	Tumor	1409	1262	8697	4063	6850	46	660	98	3477	215
1840	Tumor	651	2039	15108	7388	3979	86	996	35	2706	1238
1841	Tumor	7010	1999	8019	4548	7060	132	1354	72	6195	664
1842	Tumor	1082	1853	11284	4203	4019	171	699	18	4252	1060
1843	Tumor	307	2032	7630	3143	3689	119	1178	5	5337	743
1844	Tumor	520	1182	9139	3761	16231	59	1547	23	4364	743
1845	Tumor	689	1398	10564	3715	5616	75	1398	47	2920	376
1846	Tumor	1566	1954	10097	7080	12586	154	1403	65	6661	582
1847	Tumor	960	1628	10349	6625	3484	250	1907	61	3246	222
1848	Tumor	1387	2002	9869	4867	6582	54	731	16	1880	299
1849	Tumor	1241	2490	13084	5218	3378	167	2097	43	2090	788
1850	Tumor	1085	1700	11658	7586	5805	235	1262	25	1184	223
1851	Tumor	721	1459	12116	4385	4167	72	1476	67	2519	1547
1852	Tumor	4300	1652	7134	4607	4750	97	1335	116	6798	471
1853	Tumor	391	1959	13852	4211	6184	135	1051	4	1883	464
1854	Tumor	2330	1563	9673	5573	4482	207	1684	91	5074	414
1855	Tumor	768	1248	17512	6502	4354	95	616	17	3154	706
1856	Tumor	5067	2821	7738	5069	4183	113	679	18	7918	781
1857	Tumor	4384	2533	7583	4379	4298	108	639	71	6502	673
1858	Tumor	3495	4347	6502	4733	5098	106	1335	228	4185	272
1859	Tumor	3205	2236	9695	5267	6989	81	1569	47	3818	1235
1860	Tumor	1732	1427	14559	5188	5489	163	497	54	2443	433
1861	Tumor	1062	1155	14432	5976	4567	85	886	100	1781	494
1862	Tumor	1948	1900	10687	5404	9853	180	972	62	3418	296
1863	Tumor	2592	1951	10597	5350	5856	147	2063	84	2869	1046
1864	Tumor	1650	1414	5413	6256	6962	145	1891	6	4658	250
1865	Tumor	211	1996	9177	4020	4417	64	1912	15	5098	407
1866	Tumor	1377	1116	8740	4004	4973	105	1129	56	2932	282
1867	Tumor	1814	1509	12680	6058	5267	130	1304	66	2212	263
1868	Tumor	992	1736	9758	5994	4497	121	1316	30	2744	284
1869	Tumor	70	469	3223	2993	1520	611	405	123	5409	56
1870	Normal	665	1661	6833	3518	2613	1011	1179	66	1997	65
1871	Tumor	4219	4295	12065	9314	4227	307	1498	286	6169	859
1872	Tumor	3662	3819	8035	7849	10947	144	2513	67	8254	310
1873	Tumor	3162	2746	15909	14115	2333	281	1598	34	4095	312
1874	Tumor	4393	3633	14656	10545	2935	122	3431	27	3867	385
1875	Tumor	6495	4196	16788	10808	1782	192	984	28	7278	238
1876	Tumor	9147	4694	14515	9152	5150	123	1421	190	6734	359
1877	Tumor	697	1990	14036	5115	10579	145	1122	20	8240	103
1878	Tumor	1693	2645	17957	8755	4021	136	2007	140	4831	353
1879	Tumor	1154	4334	11425	9100	3126	183	1428	18	11000	565
1880	Tumor	3640	4298	13233	10075	4044	102	3350	27	14147	512
1881	Tumor	2637	3940	15409	8094	4463	78	2316	100	4901	731
1882	Tumor	2969	2261	15266	5161	4721	89	860	104	4905	551
1883	Tumor	6942	2005	12570	8115	4588	210	1978	193	11183	1225
1884	Tumor	1343	3211	14663	8654	4664	111	3772	64	7524	503
1885	Tumor	2349	3480	13304	6271	7365	204	815	255	6474	619
1886	Tumor	1508	3232	15866	8866	4899	185	1731	190	4477	474
1887	Tumor	1968	2263	11067	7536	7024	104	1609	86	6088	332
1888	Tumor	7938	3932	11566	9648	6291	152	1238	233	6956	675
1889	Tumor	1345	4307	18034	6054	4987	78	750	94	2778	30
1890	Tumor	912	4150	12820	8320	5421	122	625	29	7292	195
1891	Tumor	3450	3273	7434	8756	6594	233	1329	96	10993	440
1892	Tumor	1235	3102	17929	9474	4187	75	2262	60	7251	900
1893	Tumor	2327	3365	9745	6448	3629	163	736	88	10204	329
1894	Tumor	2543	3806	15769	7903	5978	67	2621	182	4842	949
1895	Tumor	11171	3689	12912	6430	6538	132	6783	414	5674	3451
1896	Tumor	7635	4058	7739	6418	7102	114	1637	54	11739	193
1897	Tumor	3253	3696	10889	6735	4928	134	2892	516	8309	1317
1898	Tumor	10830	4185	8545	7456	6066	236	3769	360	12407	1000
1899	Tumor	5997	3172	13827	6893	10360	218	6351	89	8152	1783
1900	Tumor	4860	3200	9725	7110	10139	115	711	152	7351	318
1901	Tumor	2004	4278	13792	10832	3645	215	2057	31	9310	310
1902	Tumor	871	3780	17766	6431	6692	41	1142	60	6935	811
1903	Tumor	3431	2960	5400	5579	9517	115	1648	15	5687	284
1904	Tumor	9918	3055	11009	7235	6504	134	1429	287	6584	1555
1905	Tumor	3471	3854	9992	6733	8225	175	852	22	8891	607
1906	Tumor	2181	4067	11360	7182	6609	87	1121	28	13142	520
1907	Tumor	3116	3357	11447	6647	5678	141	1054	194	6498	101
1908	Tumor	6848	3649	9194	7357	8037	135	2061	118	7957	234
1909	Tumor	14169	4107	8348	4998	5654	199	2734	168	8754	1103
1910	Tumor	854	2005	14268	10743	7591	18	903	380	2870	614
1911	Tumor	3067	2641	12563	6813	7811	116	3169	176	6695	618
1912	Tumor	2679	3151	13404	7234	7856	135	842	45	6312	191
1913	Tumor	9192	3849	10545	8046	9915	128	2801	469	9757	3638
1914	Tumor	8943	4397	11946	8226	5992	109	1153	82	7892	409
1915	Tumor	1221	4395	12898	7483	5373	65	10015	17	9094	298
1916	Tumor	5285	4380	12185	7257	3393	198	1211	123	6579	332
1917	Tumor	4453	5482	12893	7347	3136	227	757	76	8489	340
1918	Tumor	2057	2792	15062	8615	6251	105	3575	19	3231	264
1919	Tumor	5446	1756	7904	8572	9324	131	1501	191	10378	763
1920	Tumor	1102	2795	11511	5391	7198	132	1805	97	9773	216
1921	Tumor	472	2236	19085	7324	6318	129	853	91	3659	1434
1922	Tumor	2555	3105	9430	7921	4753	157	821	101	12095	312
1923	Tumor	1799	4592	10041	4385	7199	73	2909	12	5603	118
1924	Tumor	783	4730	6015	7176	6213	299	1519	25	9696	118
1925	Tumor	9765	2477	11764	8863	3682	59	2471	34	10601	598
1926	Tumor	1724	3545	18154	13241	8160	187	1351	82	3814	477
1927	Tumor	980	4302	19750	11928	1810	108	1968	84	4216	1508
1928	Tumor	12086	4826	9602	12782	3296	193	1829	25	13850	283
1929	Tumor	8027	2757	9486	6924	10320	120	3000	21	6812	326
1930	Tumor	863	3209	8116	6069	5417	67	558	62	5229	1028
1931	Tumor	5128	2930	6426	6940	10205	184	915	201	9544	386
1932	Tumor	3098	4184	16047	9015	3608	33	1004	88	9933	1342
1933	Tumor	6964	3699	6719	5882	7866	168	864	117	9167	527
1934	Tumor	5112	4401	9870	8212	11196	174	1537	170	7268	551
1935	Tumor	5767	3005	8639	4679	7142	138	372	84	7105	224
1936	Tumor	7543	2147	7787	4235	4381	144	851	53	5058	409
1937	Tumor	2344	2375	7908	9809	7891	118	428	104	20116	298
1938	Tumor	2574	1331	12041	6909	14164	112	325	100	14555	295
1939	Tumor	1998	2226	14483	8393	10152	60	548	77	10728	225
1940	Tumor	1613	2459	15016	8821	4482	232	813	334	7162	551
1941	Tumor	1894	3464	7910	6293	8366	146	727	59	11758	171
1942	Tumor	710	3212	14596	4362	7454	132	579	96	12305	1106
1943	Tumor	1700	2866	10922	7680	5420	181	631	190	10788	963
1944	Tumor	2084	2870	12500	6200	5128	157	1147	153	6930	836
1945	Tumor	905	3240	9427	8021	2929	112	1562	194	10040	263
1946	Tumor	553	2247	12132	8452	3233	179	1208	70	10192	221
1947	Tumor	4540	3202	12586	5663	4175	121	1209	91	8842	171
1948	Tumor	2802	3230	14992	8440	3326	100	3359	207	8429	865
1949	Tumor	1666	1918	11218	8135	4866	189	3719	107	7176	507
1950	Tumor	987	2481	12733	5387	4379	132	772	134	6443	698
1951	Tumor	4602	1242	10280	5048	8871	133	610	154	12552	783
1952	Tumor	580	5982	5929	8512	9201	61	832	65	14898	262
1953	Tumor	3190	2218	12223	7822	6247	120	1292	262	10524	2917
1954	Tumor	387	1874	14807	6951	5740	139	1260	62	9638	202
1955	Tumor	3269	3293	6881	5477	7853	133	953	107	6833	246
1956	Tumor	2425	3752	17264	6967	4442	118	888	82	9284	388
1957	Tumor	2366	3669	10226	7795	5148	142	5846	118	6820	326
1958	Tumor	5290	3700	7374	8217	5535	223	965	95	9540	400
1959	Tumor	11904	3749	11758	9209	5591	135	1753	232	9200	1169
1960	Tumor	926	5116	11034	8308	3115	121	515	17	12320	210
1961	Tumor	6011	3180	7805	9728	3475	163	951	191	22159	778
1962	Tumor	7832	2295	7116	7546	948	128	762	173	9437	220
1963	Tumor	3289	3610	12731	6103	4196	179	748	61	10184	421
1964	Tumor	11425	3658	7286	5859	8061	222	1376	211	5440	346
1965	Tumor	1695	2069	10401	6355	6243	178	563	143	3230	340
1966	Tumor	708	2667	11458	7201	2449	83	484	30	20599	165
1967	Tumor	1756	3503	10640	11513	5099	92	1753	18	12382	206
1968	Tumor	536	2758	20824	5107	5521	129	559	11	7703	443
1969	Tumor	2322	2948	3977	6516	4463	253	1818	96	12574	337
1970	Tumor	1667	2374	13285	5650	30915	144	501	14	7940	332
1971	Tumor	3101	3643	10226	6989	5079	151	875	90	14572	271
1972	Tumor	3085	3446	12939	6750	6395	105	409	13	7123	143
1973	Tumor	5774	4511	9728	9312	3877	157	1092	66	7927	714
1974	Tumor	7154	3453	9770	12002	6629	203	1446	16	7466	545
1975	Tumor	4716	5807	12994	6438	2538	140	2030	50	13203	305
1976	Tumor	1223	8511	10446	6753	8847	130	3436	14	5352	635
1977	Tumor	2876	2445	13197	6830	7103	112	3935	99	14122	1002
1978	Tumor	1883	3861	18306	6378	4528	79	746	21	6263	589
1979	Tumor	488	2808	14410	6734	2675	68	532	53	7112	1005
1980	Tumor	3293	3403	12939	6380	4419	111	1044	129	11945	256
1981	Tumor	823	2789	20831	7192	5412	135	1239	61	4935	243
1982	Tumor	504	2817	18529	5323	2462	134	827	88	7168	885
1983	Tumor	1202	2570	8865	9060	3862	137	643	96	11252	252
1984	Tumor	1846	1270	11923	5240	19573	87	739	57	6446	399
1985	Tumor	787	1742	9996	7314	7072	115	1181	70	10164	389
1986	Tumor	1384	2640	12644	4781	7784	158	756	198	8486	378
1987	Tumor	1212	4447	7885	5241	7468	199	820	105	7513	503
1988	Tumor	424	2674	9894	9370	5743	178	3152	14	12820	389
1989	Tumor	2801	5303	13270	7176	2950	178	1259	152	10614	207
1990	Tumor	2443	3127	15190	6672	2936	65	2817	85	8492	390
1991	Tumor	4070	3242	9227	10315	2414	322	762	148	13363	100
1992	Tumor	4367	4166	12652	9304	6801	276	1713	88	5452	174
1993	Tumor	704	3265	11617	7451	3029	244	1085	30	10061	490
1994	Tumor	602	2875	15020	4757	5475	118	772	16	4556	644
1995	Tumor	506	2896	16256	6060	6547	125	726	81	8233	189
1996	Tumor	4334	3216	9424	5000	2871	316	906	139	8113	323
1997	Tumor	3399	3535	7849	7379	4759	197	1343	15	6583	349
1998	Tumor	808	2771	11515	5196	2906	196	886	52	9327	132
1999	Tumor	899	2358	17607	8132	5856	154	1109	86	5474	273
[truncated: 5,894 more rows]

## Sheet: ROC Responder vs Non-responder
clinicalid	response	UBQLN4	GBP1	CKAP2L	SEPTIN7	UQCRFS1	DUSP5	RPL15	MEIS3	NAMPT	PDE4DIP
1	1	1021	4977	680	6695	5315	292	5679	53	908	110
2	1	758	6734	911	4332	8009	262	6432	77	1055	68
3	1	237	2206	569	5986	5656	186	5177	25	733	268
4	1	490	2326	546	5740	3613	316	7104	186	1030	16
5	1	862	10952	533	4461	5783	306	8689	154	1063	101
6	1	111	7906	318	6010	4848	497	6534	127	1748	133
7	1	30	2314	380	4994	4592	1147	7028	51	920	84
8	1	68	3558	297	5174	3553	888	9256	35	1062	240
9	0	926	1299	1151	5472	6264	821	7417	53	584	268
10	1	774	777	231	5952	17466	881	7989	108	2737	179
11	1	697	1065	887	4853	5388	698	7313	93	728	3
12	1	43	2002	635	5815	3718	308	9621	41	545	247
13	1	72	3653	264	7357	3932	534	5813	406	765	306
14	0	510	839	355	6277	2917	647	12046	67	838	248
15	1	222	821	973	6972	3886	384	12479	39	1353	375
16	1	482	741	154	6340	3218	220	13006	36	740	211
17	1	81	928	1330	6104	3414	789	12254	44	913	151
18	1	1341	1421	603	5757	3442	712	8875	139	1475	6
19	1	187	1296	382	5908	4399	829	10250	260	1865	163
20	1	30	3098	420	6734	4130	365	10429	120	1428	521
21	1	420	373	2468	4816	1851	91	12718	49	761	33
22	1	680	1153	656	6951	3773	670	11026	68	2210	78
23	0	339	1798	350	6224	3919	651	8556	67	1484	147
24	0	44	807	789	7247	3430	254	12817	33	1306	334
25	1	169	5482	155	8026	5416	662	10591	61	787	105
26	1	656	1573	1254	5522	3967	522	12563	54	1432	212
27	0	2238	1262	743	4754	4480	913	11647	144	1437	72
28	0	1288	803	593	1748	513	62	991	15	611	24
29	1	1509	1426	321	6652	4113	475	11514	128	797	172
30	1	459	2153	491	5449	3505	538	12555	190	995	174
31	1	41	699	857	5415	7379	566	12509	22	1403	202
32	1	33	2664	313	7863	2845	377	13670	34	1352	95
33	0	920	732	1130	7179	3920	704	12666	68	1145	80
34	1	469	2781	949	5208	5671	537	14574	49	1096	147
35	1	454	600	795	5869	4780	1340	7012	593	1725	124
36	0	496	943	237	6279	4561	489	11468	61	730	76
37	1	560	1530	916	7217	2964	206	8576	63	1398	197
38	1	43	1811	560	6545	4041	652	10762	54	797	114
39	1	433	558	510	5306	3011	366	8768	37	875	190
40	0	612	568	1864	5325	4905	502	11336	200	756	231
41	0	149	568	999	5277	6377	1721	8740	368	801	22
42	1	43	2752	542	6003	4615	240	9682	56	795	134
43	1	745	1193	794	5635	4131	1325	13419	44	828	357
44	0	502	1328	192	4697	4958	300	8754	75	687	331
45	0	619	731	568	7788	4233	792	15491	59	1516	182
46	1	3247	1382	603	3298	5461	898	12404	52	876	103
47	1	39	1872	616	4237	4317	681	11313	89	760	122
48	0	191	644	1381	4723	3976	518	10212	29	507	123
49	0	327	2956	251	5953	4615	674	6809	288	1002	140
50	0	70	2669	165	6616	3349	890	11540	99	1992	77
51	1	639	816	642	6323	4436	726	11123	33	715	28
52	0	59	335	482	8094	1030	128	11007	66	448	61
53	1	67	714	318	5248	4043	1332	12373	748	839	120
54	1	67	2111	749	5697	3530	481	13557	41	1056	695
55	1	1077	1184	445	5583	1269	104	10473	38	245	11
56	1	96	1533	659	5726	5124	1377	6282	68	952	79
57	0	14	1265	240	6418	2571	654	9083	169	900	287
58	1	43	1367	424	5921	5797	698	11812	386	927	74
59	1	151	2212	791	4573	4009	281	10084	75	1083	70
60	1	629	8462	89	5608	3989	1165	7291	22	663	213
61	1	410	794	143	5895	5640	256	7757	148	761	145
62	0	118	512	243	4522	3807	428	12194	46	627	182
63	1	2236	1636	350	6352	3728	278	13075	160	1191	348
64	1	30	673	90	5408	3804	369	17152	33	1248	172
65	1	41	2216	588	6657	3513	1686	14020	107	3077	156
66	1	911	1428	361	7744	4015	324	12809	23	1125	104
67	1	546	510	261	6824	3913	333	15675	38	1218	50
68	0	25	761	355	5420	3636	290	16025	145	2262	100
69	1	983	884	1212	7976	5567	381	16595	62	1418	220
70	1	67	4730	413	6458	5007	379	5989	288	1647	222
71	1	42	2919	960	7473	5105	274	6775	28	1282	133
72	1	48	947	167	2959	5031	105	8614	37	1553	40
73	1	539	8361	666	5615	6313	309	5189	56	1210	77
74	1	689	5797	463	6136	5213	384	9039	23	1350	235
75	0	281	1530	223	7770	5233	339	6438	232	1806	1028
76	1	65	2770	168	5655	2401	512	6738	18	802	134
77	1	382	2952	1577	6522	11806	286	12019	20	1738	92
78	1	369	6261	24	5801	6893	363	6160	149	3771	215
79	0	548	835	463	5392	3647	163	12521	25	1420	65
80	1	53	2544	809	3664	6668	154	10520	46	999	186
81	1	835	1004	993	6375	6637	305	10615	34	1246	295
82	1	480	2427	358	6523	1682	165	6185	67	351	54
83	1	832	4272	1419	7901	5429	750	8046	51	1064	127
84	1	880	6335	322	5710	5602	497	7597	53	1033	196
85	1	504	1142	264	5813	5764	760	4447	31	902	237
86	1	335	6231	540	8766	6631	282	6806	134	1586	332
87	1	902	2912	689	6062	4727	176	10375	59	979	107
88	1	48	6272	1796	6659	4210	419	8543	128	1178	229
89	1	65	1778	413	7633	4616	477	9170	89	1260	675
90	1	107	2996	149	4550	4545	190	11948	44	2522	109
91	1	26	6579	2110	4383	7385	295	4035	39	1469	28
92	0	105	561	318	6653	5242	139	7525	58	2636	44
93	1	45	2042	282	5402	7033	627	7366	67	1853	177
94	1	1374	3275	358	5563	5462	212	6720	105	906	466
95	0	56	5855	89	7163	4630	452	9064	228	1232	242
96	1	67	2661	365	4039	6119	201	4680	34	2297	10
97	1	27	4542	474	5573	3003	1726	7707	30	1439	215
98	0	345	1934	801	5367	6257	175	5889	15	1381	163
99	1	89	5682	266	6248	5980	242	5701	47	715	67
100	1	633	3683	357	3611	5493	244	6577	210	1173	166
101	1	122	2602	788	5226	3547	257	10230	28	754	70
102	1	603	4773	70	4332	4918	333	8140	45	1585	86
103	1	44	3551	312	5543	3947	418	9339	10	1416	342
104	1	622	6555	660	5813	16795	676	8564	202	1645	219
105	1	512	3722	603	5485	18624	469	9807	84	1914	169
106	1	907	1157	387	4583	3650	412	9711	38	882	73
107	1	94	7777	1027	5509	4855	432	5965	272	1382	287
108	0	81	1357	494	5271	5256	243	6111	208	3520	85
109	1	24	9145	396	4960	8579	313	4269	28	892	84
110	1	175	2194	247	5188	5914	422	7846	54	871	87
111	1	107	6714	506	5303	4783	360	8913	62	1261	136
112	1	1197	2232	782	6841	2954	267	9586	467	2195	246
113	1	556	4539	574	5376	9010	335	5756	31	1508	177
114	1	404	2842	521	4164	6378	268	10873	53	1817	173
115	1	103	4882	216	7857	6287	338	5825	30	1860	180
116	1	864	8286	229	6782	3511	598	6113	29	1120	111
117	0	59	2321	720	6831	5879	220	6378	33	750	212
118	1	61	4581	375	4964	3894	268	4621	31	762	132
119	1	563	4105	57	3897	3698	307	6255	38	1281	586
120	0	77	3171	243	6678	6528	153	5716	68	1065	72
121	1	89	5072	274	6001	5515	276	9228	44	1672	264
122	1	1475	4301	948	7597	3680	754	6230	19	2684	167
123	0	66	1808	679	5843	3599	606	9083	48	1670	385
124	1	714	2600	326	5969	3912	630	6348	245	1564	176
125	0	244	1249	248	5703	4310	562	9860	186	4630	616
126	1	424	729	1075	5876	5826	467	9873	141	2939	121
127	1	57	1389	662	7263	4155	185	11295	47	1158	551
128	1	870	6680	877	8215	4405	781	10427	105	1503	274
129	0	899	1499	1479	3843	5559	501	9570	86	735	3
130	1	465	2589	68	6177	3388	375	12782	32	1845	218
131	1	637	946	418	6799	4339	379	12709	26	1221	412
132	1	540	854	193	7320	5778	226	9407	31	1053	484
133	1	76	1067	630	4771	3053	587	17067	75	1290	129
134	1	211	3005	52	7275	3754	506	9960	86	1627	225
135	1	47	1495	47	7195	3641	326	14678	133	1482	133
136	0	1515	997	2741	5530	3859	271	11861	69	1750	665
137	1	58	1208	614	7035	6374	216	5141	256	3994	132
138	1	1167	6880	1247	5152	3944	338	4063	65	630	97
139	1	78	6933	138	5570	4709	359	7696	256	1079	235
140	0	552	1706	242	6236	1354	803	11943	120	802	86
141	0	1251	2726	545	5119	5641	756	5511	53	1046	114
142	1	704	5425	358	6503	5866	273	8990	547	1078	94
143	1	441	1288	571	6002	3279	143	9374	250	925	377
144	1	1033	930	284	5362	1715	627	12782	39	4955	84
145	1	45	6524	204	5597	4922	1206	7064	214	850	128
146	0	581	417	626	9172	4855	325	9207	85	530	217
147	1	353	3472	157	5840	6921	550	6333	146	879	127
148	0	1111	1612	1488	4843	4631	2500	11603	171	2089	110
149	1	57	1156	596	7661	3938	295	13201	51	881	153
150	1	583	1104	1299	7274	4191	258	10801	194	1843	148
151	1	2154	816	1195	5466	4607	326	12006	188	1043	162
152	1	67	1200	1406	5541	4304	304	9578	58	1792	161
153	0	543	1438	404	5373	3037	279	10118	42	1061	205
154	0	30	467	278	5958	4453	505	8485	36	1784	235
155	0	124	1346	475	6848	3618	591	10598	50	879	63
156	1	42	1504	264	6980	3623	379	11669	37	960	213
157	1	662	3908	128	6137	4686	730	9451	89	984	110
158	1	1120	503	226	6753	3452	271	14158	66	1602	107
159	1	733	414	195	6851	4860	351	11892	185	1365	124
160	1	1008	481	125	6476	3879	701	12352	178	1372	75
161	0	1702	1656	72	7292	4111	411	11556	165	1234	154
162	1	521	1023	21	6204	3183	356	10399	74	942	349
163	0	638	1129	5	7254	3978	405	10979	152	1395	92
164	0	1694	1296	234	6897	3199	985	14058	146	1301	134
165	0	1525	836	92	6659	4330	348	10187	186	1272	323
166	1	835	735	148	4997	3731	380	14534	127	588	468
167	0	914	3065	83	5464	4274	1139	12453	83	1013	257
168	0	1071	1895	246	6267	5234	974	10454	245	951	64
169	1	1105	1564	151	5306	5382	504	7392	305	756	173
170	1	670	120	59	4781	4129	548	10984	62	1238	211
171	1	714	1396	309	4443	4397	853	6998	232	540	487
172	1	863	2831	200	7128	2929	835	11507	136	733	93
173	1	639	763	91	6352	4103	1325	10104	19	567	167
174	1	981	6326	103	7680	5579	993	7279	502	883	214
175	1	1497	2191	268	5825	4363	690	8849	135	1021	76
176	1	391	1448	7	8529	3510	236	8644	202	771	389
177	0	1179	251	91	5410	4303	484	8967	104	463	84
178	0	1076	454	151	4011	6133	1188	9843	20	1032	102
179	1	1504	1486	289	5758	6407	267	6828	124	746	211
180	1	798	3134	150	6769	4592	1185	7547	273	685	343
181	1	1204	1646	108	3925	6582	1063	11617	198	713	128
182	1	461	474	93	5356	4221	130	12814	141	1432	8
183	1	686	795	198	6289	5636	843	7865	251	863	49
184	1	467	1926	138	4525	7333	455	6418	426	746	46
185	1	838	807	105	5047	3680	1306	8719	166	748	250
186	1	855	833	128	6105	4139	772	8308	337	428	353
187	1	1472	614	199	6140	4582	1167	18044	126	758	1128
188	1	754	1234	190	6845	3645	245	9892	139	886	288
189	1	539	857	115	4181	6136	173	10183	109	1054	597
190	1	1414	871	206	4735	4006	878	15344	146	847	97
191	1	803	4930	77	6518	4170	1115	9324	217	1621	79
192	0	671	1085	54	8155	3987	459	10156	175	1147	342
193	0	2199	813	116	7228	2728	756	14907	123	479	91
194	0	778	843	161	5707	5024	1016	11503	158	1053	49
195	1	827	758	122	6573	4192	236	15560	130	1412	241
196	1	1257	962	133	6142	4152	461	14180	120	1314	208
197	1	1801	2446	348	6277	3563	277	14869	55	1827	232
198	1	732	1905	271	5250	3226	214	18672	115	1584	51
199	1	550	4690	118	6204	3810	406	9611	243	1510	65
200	1	697	1894	110	6262	4314	307	8607	153	1867	247
201	1	678	4236	239	5524	4303	465	8167	246	916	512
202	0	988	2827	162	7801	4592	298	7653	118	3545	183
203	1	411	5315	34	2393	6347	133	5480	110	966	180
204	1	606	1697	301	5753	3178	240	7879	91	1577	152
205	1	256	8332	753	3287	5642	290	4653	245	1906	114
206	0	113	2499	78	6254	5314	320	6288	126	1673	95
207	1	887	4266	149	6255	6915	291	7182	61	807	336
208	0	778	661	213	6216	5303	201	7883	178	1073	159
209	1	1171	11013	133	7835	5837	283	8312	26	921	141
210	1	460	3725	263	5872	6249	200	8134	190	1014	198
211	1	1162	1767	244	10477	3383	246	9385	139	4316	1036
212	1	998	2924	148	7883	4823	249	6324	208	1100	243
213	0	718	4384	144	5868	4889	442	5163	161	1518	131
214	0	569	3982	126	5889	3946	395	4949	153	1228	139
215	0	564	4998	57	6060	4387	654	5103	87	1500	133
216	1	1365	4572	188	7441	4065	332	7539	49	1656	202
217	1	1050	643	183	4777	2199	120	5941	156	2056	70
218	0	530	1120	235	4975	5019	175	11112	197	1439	96
219	1	1039	3666	48	5468	5201	521	7887	190	844	389
220	1	1482	2884	476	5494	5140	409	9507	129	2224	66
221	1	766	4202	201	6257	6102	582	6607	199	1606	308
222	1	782	6895	264	4481	5321	421	5918	140	1230	197
223	1	1111	2897	294	7103	5857	259	8833	17	2511	417
224	1	887	1252	104	6240	4832	214	8753	171	839	72
225	0	1004	954	113	6456	4629	658	5352	262	1436	275
226	1	730	5736	73	6609	3440	773	11174	275	1560	98
227	1	452	902	149	6729	2904	228	14632	454	1324	390
228	1	720	5561	192	6137	5220	605	9154	89	1203	271
229	1	989	1873	159	6462	4054	425	7212	210	1306	124
230	0	728	2599	286	4365	2093	398	10031	151	1898	58
231	0	543	5280	158	6806	4787	388	9181	92	2182	72
232	1	605	5195	122	5022	5764	664	5728	292	1165	141
233	0	1012	1858	217	6657	3467	435	9666	151	1201	50
234	1	1041	7674	261	8354	7005	360	7031	102	1778	91
235	1	684	1450	254	5238	9586	307	6713	24	1231	7
236	1	310	4489	225	6016	7494	206	8344	85	986	109
237	1	1019	1567	375	5453	6027	265	4824	142	1418	77
238	1	1098	6469	354	7359	9207	295	4699	434	1868	144
239	1	615	3006	75	6222	5274	173	4951	154	3209	192
240	0	901	4360	90	4564	4765	254	6493	387	1095	162
241	0	570	4848	66	4970	5386	590	5534	298	1325	247
242	1	625	1251	186	4952	7932	146	6930	147	1616	74
243	1	834	1480	345	7114	4570	262	3433	137	772	93
244	1	954	5003	199	7103	5481	371	6538	191	540	282
245	1	1149	1631	125	5903	3904	491	8325	234	2378	123
246	1	525	2357	89	5147	4877	141	4431	30	1707	184
247	1	478	2714	262	6056	10456	278	8105	213	943	303
248	1	469	1367	179	5421	5574	295	8522	135	1453	143
249	0	789	3878	237	6511	8636	603	6909	137	2295	222
250	0	663	3072	245	4968	9663	325	5852	255	968	485
251	1	940	3827	190	4554	7257	265	8268	137	1369	212
252	1	418	1385	300	4988	6520	75	6521	84	6596	76
253	1	727	1518	214	5003	2722	311	10571	271	2426	128
254	1	736	1695	254	5705	8108	671	7525	250	1808	38
255	1	509	576	38	5520	2898	592	13223	214	1032	109
256	1	914	2026	163	5677	4537	905	8453	238	4747	954
257	0	839	524	122	5250	3742	274	9196	95	2838	24
258	1	1049	1058	153	6833	2451	183	12089	187	459	162
259	1	1588	2102	253	6620	3664	274	8961	141	719	450
260	1	676	1376	247	6367	3769	418	13841	134	1213	215
261	0	706	1044	195	3472	599	367	3030	135	407	1117
262	0	675	1817	201	3303	607	322	4083	119	379	433
263	0	670	1520	373	2940	881	285	1594	279	279	661
264	1	608	1336	199	2637	523	93	1564	88	198	1166
265	0	520	540	179	3058	461	178	1840	170	574	1104
266	0	410	386	196	3401	349	16	4107	240	449	307
267	0	787	1109	95	5625	297	334	1630	146	594	1293
268	0	452	1388	78	3723	782	194	1238	147	686	1133
269	0	1011	893	139	3778	996	232	1938	106	554	317
270	1	692	188	11	3132	898	777	2913	72	522	1011
271	1	1667	685	142	3290	244	168	1091	179	73	1673
272	1	848	2001	204	1578	509	788	595	257	283	1378
273	0	546	338	211	3760	269	21	1409	155	75	1579
274	0	508	1595	80	3409	638	178	1881	162	600	1378
275	1	1174	1788	162	3390	853	249	1254	68	176	1680
276	0	559	460	98	1826	545	60	1701	90	244	705
277	1	1184	1616	485	3907	396	292	2696	124	137	754
278	1	810	1118	105	4906	77	247	1457	143	1080	304
279	0	964	1548	385	2056	476	154	1385	108	1586	724
280	0	788	629	139	5183	44	30	834	138	405	1007
281	0	1033	2445	205	3530	162	634	1572	151	361	794
282	0	1560	1386	203	4483	330	717	1296	72	882	1154
283	1	562	2374	205	4578	374	292	1776	87	647	1155
284	1	553	700	243	1767	196	19	1271	27	1702	286
285	1	1205	3330	281	3802	678	1121	2152	110	8	1043
286	1	1061	2215	240	3313	417	1395	1136	138	967	624
287	0	513	324	168	3178	1573	543	1378	93	1242	894
288	0	910	1622	265	2353	2310	242	793	105	691	1026
289	1	505	435	160	4814	927	320	1579	88	413	1355
290	0	822	841	187	4393	1074	163	1223	184	564	1754
291	1	659	816	316	3740	443	380	2455	86	450	182
292	0	527	570	103	5277	651	175	2330	197	255	965
293	1	1050	2576	272	5098	484	75	657	46	183	488
294	0	554	2137	438	4751	301	437	893	83	368	73
295	1	532	1392	114	9354	323	317	1224	272	927	966
296	0	599	545	170	4294	350	239	2352	105	244	877
297	1	758	1049	272	4200	573	151	1143	150	568	200
298	0	683	833	280	3363	130	889	561	72	1052	724
299	0	1084	2550	565	8589	538	114	1854	187	730	629
300	0	1324	1390	112	6189	335	306	1096	119	974	163
301	0	400	278	312	2434	1225	394	1444	169	124	382
302	0	1319	1046	262	1623	769	265	826	161	532	420
303	1	557	647	220	2943	493	260	1441	210	453	569
304	0	608	1387	443	1461	901	906	1676	158	205	662
305	0	663	823	195	3024	419	252	1244	132	355	633
306	0	784	173	133	1857	575	357	571	158	351	1346
307	0	729	2080	245	3989	686	322	785	130	28	107
308	0	562	521	69	3533	226	353	2752	166	422	157
309	1	751	149	233	2059	15	313	748	88	1184	48
310	0	693	209	207	2713	31	318	457	157	388	770
311	0	725	517	347	7451	309	240	1422	155	301	1030
312	0	556	1043	48	7813	588	422	1608	290	433	1282
313	0	1190	1987	103	2393	38	8	2555	115	166	655
314	0	675	481	128	2932	680	219	777	144	206	866
315	0	779	4260	363	1652	938	162	764	136	166	183
316	0	1024	1403	218	2314	216	192	272	122	82	584
317	1	554	557	176	2529	136	77	317	127	679	275
318	1	515	671	84	824	31	45	383	287	222	3436
319	0	1147	766	261	1474	530	229	290	9	370	1569
320	0	623	760	121	2118	331	106	1040	148	193	556
321	0	897	1195	466	3329	585	264	989	156	286	679
322	0	1203	217	238	881	2045	1347	709	55	145	1148
323	0	578	491	215	3355	573	1025	1135	370	328	931
324	0	2741	870	95	887	99	265	1231	170	159	1092
325	1	1080	422	212	352	29	437	968	207	22	1108
326	0	650	577	215	3705	632	27	990	364	188	35
327	1	627	1010	210	2447	614	209	477	180	269	1137
328	1	578	366	140	2020	160	7	992	172	481	1109
329	0	720	1199	101	13137	611	104	2009	126	262	646
330	0	1035	1081	142	1391	230	332	2113	97	194	509
331	0	714	1007	188	3317	142	208	1356	137	151	202
332	0	432	777	98	3666	16	234	1169	204	239	1129
333	1	630	269	162	4045	245	39	1906	254	273	1048
334	0	685	320	4	2868	656	454	1095	132	414	1559
335	1	546	465	179	4435	243	553	379	184	34	1587
336	0	417	1241	44	2354	870	793	1322	86	507	1006
337	1	363	319	27	2953	171	276	1142	357	97	459
338	0	557	176	241	3252	153	236	2421	399	491	892
339	0	437	809	373	2992	196	144	981	178	714	1198
340	1	1284	2212	95	1985	327	553	421	286	198	531
341	0	1183	2831	199	3779	469	285	1420	124	1012	1133
342	1	653	2676	136	4565	1807	647	1002	89	72	715
343	1	771	451	189	3658	904	350	1933	77	316	1191
344	0	822	307	187	2141	118	417	1467	109	283	1427
345	1	723	486	66	3333	679	125	1292	105	465	1423
346	0	411	291	37	2745	459	334	2106	114	268	3337
347	0	635	1312	200	1451	72	161	736	57	168	1140
348	0	513	191	9	803	31	295	798	167	160	668
349	1	411	262	10	1295	279	311	1446	124	348	2212
350	0	545	304	179	1940	432	32	1430	61	359	535
351	0	549	1202	296	1247	19	181	740	9	291	918
352	0	765	597	225	2160	139	306	493	226	100	807
353	0	652	1752	13	1195	77	235	1684	274	577	92
354	1	547	682	45	1346	982	317	1043	155	371	735
355	0	1225	896	277	4169	133	795	1917	390	543	1077
356	0	307	1160	78	2469	105	278	1129	51	599	838
357	1	449	442	74	2403	245	145	1357	310	684	568
358	0	2017	975	251	4203	241	194	1795	48	590	1051
359	1	565	682	112	1510	498	345	2754	207	222	786
360	0	1246	772	329	3102	303	296	296	458	80	926
361	1	947	4221	239	3384	689	504	2203	57	693	1053
362	1	566	233	13	20595	310	64	760	163	25	58
363	1	556	2558	7	4825	312	158	616	198	153	205
364	0	893	130	253	1922	16	153	878	95	6	1298
365	0	485	983	4	3520	35	436	1510	157	2391	482
366	1	3670	788	64	1901	385	115	1224	29	141	1556
367	1	697	1160	45	3642	712	132	1621	89	583	2024
368	0	298	627	71	3647	624	90	948	35	137	1916
369	1	366	965	96	1430	992	512	750	44	722	1529
370	0	550	335	364	2109	186	165	1007	20	161	851
371	0	669	2898	8	1398	259	591	1076	144	819	495
372	0	833	1370	106	3506	871	447	1516	35	147	153
373	1	718	3995	112	4609	319	310	1853	47	824	419
374	0	807	1679	117	5787	23	389	1430	41	185	678
375	1	396	1383	163	3717	217	639	825	240	595	1880
376	0	438	846	44	4523	595	140	1768	275	261	366
377	0	1083	207	467	1117	281	581	399	169	77	1456
378	0	904	206	274	3933	129	183	1777	176	127	2333
379	0	466	746	142	2567	183	3	2664	356	305	528
380	1	552	300	122	4990	429	772	1084	164	718	756
381	0	477	1519	4	1414	137	71	4787	319	296	520
382	0	795	532	88	2872	649	217	2692	252	762	654
383	1	715	1527	107	3626	664	8	608	267	139	830
384	1	556	451	260	3313	760	237	1308	299	160	1514
385	0	556	543	129	4419	350	269	1263	273	714	1274
386	0	1082	1060	94	4619	417	370	1837	218	347	901
387	0	525	224	15	1381	404	580	1692	229	227	906
388	1	495	968	232	7715	365	266	929	240	496	748
389	0	544	1127	440	944	411	14	1466	170	138	453
390	0	488	693	274	2306	232	332	1313	202	20	1152
391	1	497	1289	113	5202	369	533	1663	95	514	1206
392	0	803	1047	306	3190	661	171	721	68	365	888
393	0	1966	1244	128	2039	451	74	954	70	506	772
394	0	2149	407	218	2940	341	603	2163	22	335	1037
395	0	1170	1191	92	2891	60	220	1180	95	186	573
396	0	2094	2341	258	2386	498	425	438	63	341	659
397	0	1437	801	43	2720	89	94	1363	116	466	1267
398	1	2131	594	26	2544	442	152	1444	62	97	1047
399	0	1907	950	133	2974	404	304	1338	120	218	1204
400	0	1326	1204	110	2433	230	1345	948	111	272	299
401	1	1411	1729	138	1102	723	58	507	19	218	170
402	0	1877	327	102	2584	545	756	1197	160	18	234
403	0	1372	356	169	3346	264	435	1058	144	665	1762
404	0	1356	804	158	4033	358	129	2960	132	177	799
405	0	2585	318	160	1278	440	288	1809	71	397	1244
406	0	2779	109	68	1234	149	193	4236	152	90	611
407	0	2438	1357	107	5450	292	91	770	99	449	1711
408	1	2739	1247	139	4724	648	133	1759	108	919	602
409	0	4412	1332	267	4082	318	162	839	83	403	1001
410	0	2984	1092	279	5459	640	159	1633	179	502	819
411	0	1687	856	216	1862	883	123	780	13	548	486
412	1	1336	1422	349	3173	325	480	949	151	418	650
413	0	1643	65	313	1620	315	198	1491	51	114	701
414	1	1369	1893	96	784	192	188	257	155	173	1321
415	1	1610	1141	67	2283	429	253	1054	218	361	2202
416	0	1134	1393	130	3800	157	500	1293	277	553	202
417	0	2531	3918	73	7569	6169	728	9757	74	1663	361
421	0	1745	2646	167	8522	8381	1104	5100	92	1019	240
422	0	1727	1980	164	6528	5789	464	12027	121	1490	120
424	0	1908	3813	229	6993	5744	780	9455	94	1045	41
425	0	2041	564	540	7549	3033	455	14764	89	1403	55
426	0	2287	629	201	6173	6372	194	17569	10	2022	51
428	0	1026	1918	6	8862	4371	441	11309	67	1319	358
429	0	1468	1351	303	8436	3819	598	9416	119	1577	296
430	0	1034	588	129	7009	3396	858	13703	90	1348	67
432	0	1408	2552	112	8475	3859	1044	8931	49	3275	245
433	0	899	3752	55	4904	4570	997	7130	167	3910	103
434	0	1349	1263	128	5621	4527	2298	10119	123	4883	49
435	0	1407	3029	317	6162	4030	598	7296	10	1878	233
436	0	1469	486	122	4628	7136	812	12914	169	2498	114
437	0	846	403	364	5800	4197	568	8876	112	1567	137
440	0	2776	1559	432	5759	4875	498	12365	8	1506	162
442	0	2558	3566	253	6562	4819	303	6928	115	1948	130
443	0	1875	850	267	5451	5120	583	9532	99	2299	118
444	0	1594	4912	76	5400	3547	436	5714	74	1681	240
445	0	2458	1636	341	4428	4321	328	18168	61	2260	38
446	0	1371	360	103	6055	3115	690	9682	161	2180	71
447	0	1648	963	532	6290	8080	170	13309	164	1649	37
451	0	1090	4035	63	6215	1579	563	12163	25	1939	21
453	0	2102	3569	336	5694	2638	674	6908	54	1266	242
456	0	908	381	70	6352	2038	383	15417	40	1992	128
457	0	3474	1197	218	6015	4567	799	11847	121	882	71
459	0	993	2677	102	6627	5226	604	7493	21	646	163
460	0	870	932	120	5682	4087	539	10258	95	638	60
461	0	2367	1386	247	6016	5132	874	6071	96	3174	91
462	0	1838	1019	216	5753	6243	538	10807	34	960	401
463	0	3679	3145	116	4664	5381	252	3951	83	3078	46
464	0	3310	5354	124	7920	5268	429	10279	45	1077	166
465	0	3328	1501	5	8519	5583	736	11620	179	1285	141
466	0	1898	1627	146	7369	7421	485	8122	148	1101	405
467	0	1464	1947	168	7330	4748	966	10442	74	5094	500
469	0	1344	7183	125	7975	4630	754	13016	72	1024	679
470	0	1575	4705	12	7477	5092	444	8623	129	1869	240
472	0	1228	2459	141	7720	3609	373	6418	54	6049	297
473	0	1479	950	186	5796	6816	1104	9804	82	6546	289
474	0	2067	6752	299	7409	4782	465	7043	88	2821	194
475	0	978	1559	22	5020	3379	200	5968	30	1642	43
476	0	2140	1041	267	5843	5481	823	8802	122	1936	179
479	0	1115	1456	253	7909	3931	198	10207	153	1151	467
480	0	1149	4847	39	7379	4188	716	12173	14	1561	213
481	0	1824	7363	111	6766	4874	747	7493	158	2757	73
482	0	1814	1998	163	6888	4129	523	8591	90	1196	115
485	0	910	9502	5	7262	5146	1091	7995	52	3846	614
487	0	700	2514	30	5573	5494	1027	8241	82	2022	36
488	0	2861	125	224	399	825	979	936	111	81	107
489	0	1209	31	83	827	1119	274	126	112	337	478
491	0	658	1350	113	6166	5014	815	10547	83	2050	37
492	0	884	4116	55	7697	4305	1120	6406	112	1503	98
493	0	863	809	83	5937	4117	91	8088	144	911	42
494	0	1585	2163	334	7309	4738	301	12013	204	2809	397
495	0	1006	1979	52	4669	3200	1104	8751	134	1387	66
496	0	1164	4363	106	8211	4402	543	8157	176	1818	48
498	0	1144	475	59	5540	3619	726	9511	80	1120	61
499	0	1112	1759	161	7707	6118	769	9310	69	1515	149
501	0	904	2396	114	7507	4465	950	12647	95	2191	188
503	0	1535	3842	229	5482	4774	436	8341	48	1714	132
504	0	950	1114	103	5345	5099	1509	8794	120	3822	96
505	0	1473	3183	345	6584	4811	755	7179	210	1038	272
506	0	1566	734	145	5559	13166	255	10439	283	812	231
507	0	1130	1284	184	4834	22268	275	8510	52	1885	433
508	0	1423	1940	118	6410	7914	867	7758	77	1385	166
509	0	2147	286	385	4860	7116	95	8383	83	3052	91
510	0	2562	7650	319	5301	11534	366	6677	54	734	49
511	0	1014	2242	78	6654	4711	580	12327	164	1820	318
512	0	1429	2694	225	5250	4088	528	9229	119	1104	177
513	0	1786	5386	219	11075	3819	564	10314	98	1883	340
514	0	1376	1858	123	7887	6363	459	12688	84	1203	112
515	0	1471	786	151	5388	4131	115	11875	162	2308	13
516	0	1098	1392	139	8500	7746	422	12490	12	1032	239
517	0	913	2781	34	7971	7932	759	7743	175	3997	324
518	0	1118	10074	241	6045	7926	270	8027	8	1234	157
519	0	1961	2900	76	6553	5626	506	9907	169	1524	275
520	0	1239	4092	152	7526	9367	577	10282	75	1721	87
521	0	691	2427	111	6054	6589	172	8211	86	1581	114
522	0	939	1886	133	6344	6933	77	9621	67	364	130
523	0	1927	8284	178	7281	5122	277	13057	142	2661	131
524	0	952	4118	51	5553	4485	335	6547	125	1319	105
525	0	1530	5335	145	5216	6942	244	10254	73	1253	56
526	0	1485	947	96	5769	4238	279	11762	76	1320	52
527	0	966	123	84	6124	6976	463	11741	134	1179	14
528	0	1212	1730	77	8877	5158	591	10938	102	1982	209
529	0	1236	1957	65	6379	5962	244	14272	116	940	195
530	0	961	6369	185	5328	4564	410	8246	83	2147	163
531	0	928	3283	271	5428	6450	523	10641	101	1104	235
532	0	1228	1609	104	4864	4006	314	15043	136	726	72
533	0	910	4692	149	7030	5252	437	7679	151	5779	128
534	0	574	3132	104	4169	4796	361	8734	14	1759	88
535	0		9481		7234	4138	499	9070		1545	435
536	0		11972		5274	4312	446	7947		1830	72
537	0		4524		5836	4777	338	9143		1010	386
538	0		1072		4877	21705	336	9734		862	220
539	0		10915		7317	6681	293	5419		1376	150
540	0		3939		5898	3742	826	8981		2173	67
541	0		2781		7457	3840	508	9784		1639	80
542	0		2013		9516	4356	518	11913		861	338
543	0		1026		6517	5219	368	10669		1664	188
544	0		2421		7979	11344	189	10271		1441	245
545	0		517		7858	2879	173	10853		3577	150
546	0		1045		7052	5574	128	5372		1587	164
547	0		7708		7649	6548	312	6712		1214	63
548	0		6754		7624	6235	194	7475		1342	176
549	0		8748		11594	3106	288	11043		1616	417
550	0		2175		7311	3926	460	8593		1283	131
551	0		2115		6292	6410	284	9022		2152	96
552	0		13208		7145	5008	303	9594		1916	167
553	0		2554		9886	4552	218	12340		2379	483
554	0		5239		8363	5004	162	6049		1759	287
555	0		1474		5214	3836	193	11529		944	216
556	0		8948		5320	5545	328	8370		1882	71
557	0		510		8261	8382	173	12930		3492	157
558	0		2545		4655	3770	348	9210		976	199
559	0		2195		7100	8993	286	11652		966	175
560	0		6396		9085	4094	354	10722		1467	253
561	0		4519		6536	5522	610	14971		1674	83
562	0		1370		5152	7651	153	10200		1376	52
563	0		3802		8029	5564	400	11080		2189	194
564	0		4337		5563	4766	375	6352		1689	139
565	0		11579		9094	5028	482	9731		1352	136
566	0		1328		3758	7703	139	6532		1238	93
567	0		3059		7350	5302	291	13230		4662	61
568	0		2639		7207	3229	432	10154		1074	103
569	0		3171		6631	9651	192	7247		3219	537
570	0		2747		7337	12158	170	12424		857	209
571	0		4232		8516	5822	980	9952		691	234
572	0		10959		5856	8574	242	11564		879	110
573	0		1634		7070	5684	417	7231		2880	109
574	0		3007		5791	3203	152	6604		943	123
575	0		1049		5614	4827	874	10541		879	109
576	0		4247		5986	5343	452	10262		1797	474
577	0		5688		6505	8600	628	7646		1541	434
578	0		3397		9724	7177	226	6831		927	141
579	0		911		7600	3637	797	11022		1448	189
580	0		6886		5024	7598	109	12957		994	44
581	0		12591		7188	5636	443	9280		2175	49
582	0		4346		5640	6186	257	10041		1760	154
583	0		3902		7413	5835	252	9185		902	97
584	0		4624		7744	5658	374	11328		1896	104
585	0		164		5071	4529	192	8958		2331	16
586	0		5278		4247	13567	529	8140		1653	237
587	0		422		5766	15787	231	7923		1733	110
588	0		9036		7065	7162	280	9265		611	89
589	0		3261		6791	6309	496	12293		971	243
590	0		2823		7423	4740	331	9319		1828	346
591	0		4886		8106	5357	218	4501		1730	160
592	0		8920		6882	5150	818	7248		2131	200
593	0		3975		6396	3931	330	7174		2622	129
594	0		5808		6478	4655	349	9393		1417	70
595	0		993		6825	6419	684	10098		5062	160
596	0		2953		6538	4534	1253	8047		3623	102
597	0		4539		6740	4111	134	8280		1146	130
598	0		9864		4970	9072	840	6660		1826	55
599	0		2457		8070	3115	389	11521		1737	349
600	0		7228		4197	7664	1247	12970		1102	95
601	0		10990		7683	4777	661	10497		2121	95
602	0		2189		7667	5331	200	6955		3332	716
603	1		4337		8496	4035	696	14183		8171	81
604	1		4132		3598	2190	243	4603		2526	194
605	1		1263		11453	3601	291	19049		1525	56
606	1		4091		5268	9419	139	4323		1575	30
607	1		8421		5958	4808	297	9532		961	225
608	1		5683		7764	6969	223	7997		2454	148
609	1		8243		6983	4754	367	10585		1312	169
610	1		9768		10575	3182	296	7862		1670	158
611	1		6122		5011	7386	182	7234		2941	60
612	1		3682		5457	5264	441	7322		3251	169
613	1		1129		6720	11911	206	9127		1509	271
614	1		2434		6212	7576	622	9194		2165	391
615	1		2894		6635	4779	340	8612		583	481
616	1		2484		7370	5236	927	12069		1434	311
617	1		10439		7541	4378	346	12915		1510	188
618	1		7556		9354	5105	305	9098		1854	226
619	1		2241		8715	3349	191	13805		1701	255
620	1		1186		8934	3203	171	7741		1226	278
621	1		1482		5692	6037	2026	18045		2055	45
622	0		4331		7257	3117	322	14117		691	118
623	0		4714		7891	4459	874	15493		875	126
624	1		3599		8145	6479	775	15790		1210	398
625	1		1056		6381	4624	304	14006		1666	148
626	1		1379		9367	3318	193	16034		636	298
627	0		1132		6724	4059	160	14092		1843	264
628	0		2218		10327	5378	294	15050		3082	316
629	0		5930		7118	7557	1048	12767		911	328
630	0		2737		5465	6666	347	11361		858	206
631	0		4802		6525	5057	422	10344		1217	123
632	0		1737		6874	2828	388	16596		1204	78
633	0		1768		6471	6147	558	14575		631	2680
634	1		699		6286	2624	789	16715		637	3
635	1		2141		8137	1394	326	19220		1344	15
636	0		1799		8541	5179	309	15608		1366	243
637	0		1829		8127	10706	186	10584		1039	41
638	0		2880		8370	9810	315	10092		2214	12
639	1		1650		5768	4608	1652	12610		953	183
640	1		2226		7768	3921	1489	14806		1761	399
641	0		1035		8295	4705	316	11687		3749	11
642	0		743		8394	4420	393	13309		1367	54
643	0		2782		8246	5029	577	11541		2023	890
644	0		3588		8293	3860	611	13904		703	1443
645	0		4052		7842	11366	156	10621		1185	40
646	0		1376		6784	5061	397	13556		1650	350
647	0		2553		6267	10144	311	9296		822	612
648	0		3630		8516	6109	303	10321		998	369
649	1		981		4775	4859	396	19205		1498	284
650	1		1361		5649	4180	877	22149		2436	108
651	1		7333		5955	5681	326	14225		1098	198
652	0		1511		8649	4867	305	15219		2346	313
653	0		630		7134	3286	267	15374		1410	69
654	0		1635		6296	5750	1573	15999		6642	211
655	0		2708		7608	4726	596	16071		1681	203
656	0		12262		6752	11114	372	14911		1572	60
657	0		2452		7349	8040	277	8505		2435	277
658	1		1114		6489	3775	984	18652		4808	14
659	1		9882		6339	10783	410	14752		1116	31
660	1		2469		8609	4588	583	14093		896	213
661	1		2540		7946	3909	1222	15205		1564	192
662	0		455		7403	6728	404	15674		598	711
663	0		2075		6450	5065	519	14391		1149	366
664	0		5842		8884	2551	289	6710		657	105
665	0		5494		7301	4936	739	8247		1450	246
666	1		3735		6577	5421	531	12045		999	208
667	1		1912		7634	3466	356	13668		636	97
668	0		4019		9285	4541	347	13750		749	397
669	0		1396		7593	5513	734	12572		640	223
670	0		1454		6608	4961	462	12528		859	253
671	1		3937		7601	7213	619	10951		622	229
672	1		2381		7123	4728	290	13167		750	427
673	0		967		8884	4396	383	12447		1238	70
674	0		2359		6404	6282	415	16331		1451	123
675	0		7257		7530	5773	545	10887		763	818
676	0		7199		6710	7274	246	7667		1065	486
677	0		3946		6674	9719	768	9185		1536	911
678	1		6984		6589	6851	1116	10979		960	560
679	1		9231		5321	6654	429	13425		660	106
680	0		13		4563	4079	555	11123		652	134
681	1		232		2882	3921	1281	6793		2257	31
682	0		443		3121	2573	1287	8853		1716	22
683	1		113		3573	5406	486	9084		683	24
684	1		364		2911	4459	359	6564		812	26
685	1		1207		3326	3496	1486	6321		936	73
686	0		361		3250	2252	1341	6434		762	176
687	0		387		3033	3597	481	8231		984	33
688	0		1239		2633	4430	457	3506		791	34
689	1		923		3815	2657	1275	4311		1111	88
690	0		367		1960	2728	619	6001		680	51
691	0		905		2643	3431	451	4636		933	34
692	0		142		3621	7336	498	10173		698	79
693	0		311		4306	4889	890	5912		1105	24
694	0		375		3992	4463	827	5218		983	64
695	0		294		3974	3668	1423	9076		1231	45
696	0		549		2749	6614	1138	10375		960	12
697	0		507		2425	6455	1283	10548		1000	20
698	1		354		3106	2245	1617	5824		1482	196
699	1		874		3751	2342	1497	4026		2442	176
700	0		222		3635	8249	1065	11065		756	527
701	0		157		3512	8294	1050	10744		698	506
702	1		66		4119	4235	754	12435		484	175
703	1		75		4441	5204	886	9600		857	210
704	0		353		2909	4845	1206	3722		984	25
705	0		243		2016	2826	1419	9439		479	89
706	0		405		3181	3751	1595	7152		451	24
707	0		25		1035	1428	388	3280		122	242
708	0		210		885	1685	264	3529		266	109
709	0		387		3817	3767	828	8281		623	52
710	0		1037		3938	18013	877	5819		8378	28
711	0		1301		3652	17046	931	4898		8382	17
712	0		96		3615	2875	857	13328		1385	276
713	0		121		1942	4524	1688	15727		640	109
714	0		244		2752	4256	1619	10148		1121	32
715	0		435		4007	3580	1382	10361		730	69
716	0		411		3593	3778	1485	10595		616	127
717	0		19		4646	3351	2075	14768		588	20
718	0		140		3934	3384	222	5608		383	130
719	0		645		3091	5888	845	7061		648	90
720	0		93		3065	3325	586	2557		1020	52
721	1		69		3778	3741	396	3813		412	7
722	0		121		2972	7112	1546	8969		1234	87
723	0		313		3211	3231	1245	12063		1032	27
724	0		141		3638	12581	657	12680		503	185
725	0		444		3579	4886	515	8605		1551	256
726	1		297		3405	4267	1122	5109		1407	25
727	1		762		5026	4375	431	15081		486	25
728	1		363		1878	2944	108	3451		387	71
729	1		161		2575	6061	393	6926		297	81
730	1		175		4444	5414	411	12250		561	24
731	1		370		4147	5089	496	14569		298	11
732	0		67		3314	5635	1494	11958		1619	55
733	0		102		3317	11463	756	12839		541	139
734	0		323		2809	3552	457	11171		315	29
735	0		191		3307	3376	1675	12004		844	41
736	0		240		3407	3790	402	4119		1650	382
737	1		228		3280	4704	1598	6041		1083	30
738	0		377		2581	4830	792	6575		950	319
739	1		277		2974	4444	472	7334		529	27
740	1		546		4847	3732	227	4447		1458	152
741	0		500		9026	4899	781	3975		993	247
742	1		1268		6924	3156	237	9132		617	71
743	0		83		1546	1548	237	2719		50	877
744	0		190		4369	4139	847	10232		612	196
745	0		268		3138	5148	1481	10467		815	107
746	0		709		2166	2603	857	5318		747	651
747	0		708		2246	2143	486	3161		2848	719
748	0		833		1759	2429	1165	3584		2963	641
750	0		852		5393	4894	584	8374		815	207
751	0		449		1463	1949	1436	330		1433	653
752	1		1120		2479	1588	577	2047		755	165
753	0		65		1736	2017	1936	1213		954	265
754	0		157		1617	1809	2195	412		1325	147
755	0		83		1280	1437	669	1338		712	205
756	0		12		1794	2511	1231	3134		1208	115
757	0		296		1291	2044	479	1538		843	264
758	0		243		1895	1929	1406	3752		1226	118
759	0		252		5441	3586	220	2864		291	88
760	0		1413		3809	5258	546	7216		923	42
761	0		401		3460	6144	1044	8756		1237	57
762	1		153		4491	3279	617	18693		1046	146
763	1		723		3779	6489	1250	13530		615	211
764	1		929		3083	3094	799	6923		3354	79
765	0		250		4013	3108	1134	11125		1308	24
766	1		545		3269	2388	644	7063		2311	201
767	0		80		2536	3255	748	11834		790	33
768	0		1414		4776	3390	198	11951		951	32
769	0		259		2541	2418	592	7780		1323	123
770	0		52		2597	3783	1025	5046		1097	54
771	1		1471		5389	5602	858	6229		560	20
772	0		578		7234	3684	460	12068		896	205
773	0		144		3516	3879	403	7337		849	27
774	0		137		4409	3914	935	13620		719	135
775	0		337		6816	2096	845	8438		594	50
776	0		456		5481	3395	1542	12425		1168	37
777	0		384		5877	4250	292	11822		1506	737
778	0		357		3779	3403	994	10952		2470	197
779	0		63		3576	3859	333	22282		447	9
780	0		264		5275	3517	1116	12118		943	63
781	0		125		4953	4348	1099	10539		821	372
782	0		509		3685	3636	780	7603		1440	48
783	0		326		4735	7796	448	5460		943	26
784	0		512		4238	3448	1168	6251		776	114
785	0		740		4357	3291	493	9507		1366	144
786	0		166		3310	3919	1153	13697		797	56
787	0		606		7212	2165	2762	7036		1011	128
788	1		196		1850	2568	893	9049		1851	25
789	1		272		3674	3046	512	5902		2452	121
790	0		844		2724	4318	1453	8252		629	20
791	0		158		3417	2885	843	6558		1494	222
792	0		928		5764	3310	598	13108		854	37
793	0		739		5560	3633	364	7068		884	32
794	0		1123		3414	2320	552	2902		1869	1231
795	0		41		3952	3642	906	10285		959	35
796	0		275		2277	2179	565	5560		1423	32
797	0		21		1312	2341	1235	4721		885	738
798	0		3046		2532	3192	1199	3832		8562	313
799	0		359		3117	4218	1199	6249		1148	41
800	0		195		3798	2629	990	12435		1172	208
801	0		102		2600	3440	1068	10277		631	182
802	0		216		1868	2210	286	10673		1525	19
803	0		286		3439	4237	400	9929		1437	277
804	0		232		2975	2802	576	4263		2135	147
805	0		256		2146	3345	703	3746		1318	89
806	0		806		5056	2315	1026	6083		2249	187
807	0		1631		2517	12216	528	7926		1215	72
808	0		240		3830	3218	168	6883		903	59
809	0		251		2962	2939	657	7649		1113	146
810	1		1828		5642	3438	792	11381		783	26
811	0		663		5074	5017	1142	5732		979	172
812	0		596		6106	2753	541	17099		628	206
813	0		389		4560	4431	452	11765		598	275
814	0		136		5574	4975	1098	15230		837	59
815	0		361		6613	4037	779	13651		1730	109
816	0		428		4590	2981	975	14940		721	38
817	0		259		4779	2764	1119	8224		1032	120
818	0		168		5540	5408	365	4793		1347	35
819	0		469		3748	3649	249	5764		1093	250
820	0		275		2997	4436	1127	10335		1030	43
821	0		160		3183	4017	920	10319		1074	60
822	0		580		3010	2780	440	8773		2429	140
823	0		109		3373	3877	902	15877		464	246
824	0		648		3066	4664	836	10433		622	21
825	0		129		4237	3058	432	9570		804	34
826	1		520		4193	4248	545	5746		818	53
827	0		225		2803	3946	1655	15012		959	48
828	0		2713		2883	2919	337	3593		670	53
829	0		890		4452	4355	688	10754		713	53
830	0		2986		6630	4049	943	5833		1578	306
831	0		115		2822	4160	1924	14114		713	16
832	0		836		2712	4535	646	4170		1022	40
833	0		454		3230	3870	1793	6254		750	25
834	0		102		2797	2046	795	9293		543	55
835	0		1011		3765	3099	412	8553		594	31
836	0		112		2542	4545	1144	11773		2145	141
837	0		117		3843	2906	1352	10610		475	81
838	1		714		4409	3893	2121	12036		2064	45
839	0		327		8512	4066	215	14798		1010	308
840	0		368		5542	4423	276	11719		745	1222
841	0		140		1116	1512	200	1619		302	127
842	0		160		5461	3158	794	18891		971	67
843	0		326		3911	7581	533	5741		1170	9
844	0		3601		5372	3709	608	5568		1626	63
845	0		259		3816	2470	651	9731		873	112
846	0		350		3798	3502	249	4581		961	56
847	0		36		3836	3466	1154	3246		1218	76
848	0		629		3177	3996	459	11158		473	39
849	0		280		3159	4348	630	7759		1001	333
850	0		344		3295	2057	1008	12239		813	54
851	0		165		3415	5311	985	5439		775	23
852	1		299		4689	2767	577	8197		2291	288
853	1		236		3628	4028	878	11140		1816	37
854	1		466		4371	5994	583	6561		1457	661
855	0		186		4046	3680	907	6681		977	78
856	0		782		3860	2512	1260	9610		1256	42
857	0		532		2551	3593	1032	5321		899	250
858	0		388		4152	14533	595	8825		1184	25
859	0		278		4275	3447	1321	6916		4384	38
860	0		279		3761	8832	785	6182		1396	91
861	0		278		1822	4069	651	7469		979	50
862	0		136		2871	6138	357	7023		967	30
863	1		2066		4426	4120	824	8245		842	59
864	1		660		7511	3683	407	8256		1127	330
865	0		275		5257	3142	1800	18940		552	46
866	1		445		2273	3035	475	6956		1723	70
867	1		1262		5994	4799	531	10983		864	25
868	1		992		4568	4289	888	9886		1365	139
869	1		545		3563	5850	445	22634		876	137
870	0		1857		6159	5657	543	7906		861	164
871	0		693		4782	6032	395	7618		1061	26
872	0		461		6129	3575	514	18442		1328	86
873	1		3125		6062	2879	430	5871		951	518
874	1		745		5326	16455	887	7441		1290	42
875	1		2627		5677	4149	323	8595		1185	40
876	0		1281		5422	3085	1313	7128		767	316
877	1		600		6504	4406	1337	9290		1198	1704
878	0		224		6536	4085	592	12202		914	96
879	1		1096		5260	3046	299	8160		1162	47
880	0		682		5267	4218	1405	12461		775	252
881	0		1285		3572	3309	301	8227		721	35
882	0		1538		4552	2216	291	6284		1349	242
883	0		734		2775	9941	405	4336		405	34
884	0		695		6054	4640	1305	10990		1389	1197
885	0		1046		3977	3641	1016	12057		857	38
886	0		878		4302	3147	449	10505		1078	147
887	0		2967		3791	12871	536	10522		972	674
888	1		2538		5527	4180	772	9183		1322	178
889	1		1146		5564	2797	564	9491		600	27
890	1		1985		5933	4156	678	8719		664	40
891	1		393		1989	3002	237	3706		910	59
892	1		1490		3854	3192	353	5274		946	19
893	1		494		5525	4905	527	6557		1092	27
894	1		508		3383	7875	365	11613		775	192
895	1		470		5260	4104	975	11411		534	344
896	1		392		5371	4048	1491	15575		1131	22
897	0		992		7648	3057	854	10761		617	227
898	0		195		4058	4609	900	16635		672	35
899	0		2141		7072	3802	505	8559		1948	397
900	1		3155		5599	3762	640	13516		972	178
901	1		1388		5305	3462	899	11267		596	12
902	0		1300		5320	7611	507	7383		1013	133
903	0		189		5736	3465	912	9173		762	150
904	1		3650		5157	5604	523	4924		846	56
905	0		268		5510	4123	1144	12274		958	181
906	0		55		3982	2855	1567	15033		411	82
907	0		126		5011	4416	1547	8387		577	13
908	0		1223		5011	3063	512	9866		1435	28
909	0		4		3819	5802	1016	17164		537	49
910	0		229		2273	1796	1044	1466		1339	156
911	0		259		3748	3670	1444	9303		1459	351
912	0		171		3638	4249	1107	9629		1206	43
913	1		88		3623	5362	1149	11941		818	38
914	0		136		2667	3578	2164	11795		1190	64
915	0		20		2882	2427	563	9318		479	98
916	0		49		2060	1892	905	3806		705	148
917	0		315		4476	6718	3014	11954		1690	17
918	1		760		4261	8702	430	3888		1316	60
919	0		312		2491	4176	348	5518		1431	77
920	0		181		5925	3240	995	5657		1474	37
921	0		371		3655	7107	1265	9535		1189	186
922	0		2484		7025	3636	642	6081		552	250
923	0		376		4009	3849	2033	7727		726	89
924	0		124		4057	2825	1099	15475		841	34
925	0		385		4729	3933	1055	12969		1222	186
926	0		4385		5971	7205	530	4899		737	49
927	1		1621		4807	8650	637	7158		759	22
928	0		876		4531	3489	1166	11111		607	341
929	0		341		4373	3023	270	8331		1475	28
930	0		392		4174	2743	283	3675		2225	41
931	0		87		3317	3503	1609	10045		700	22
932	0		407		3670	4281	615	8441		992	44
933	0		324		4023	3759	337	11475		651	24
934	0		966		4044	2343	325	5484		1345	61
935	0		180		3283	5280	1700	8599		942	28
936	0		1426		4000	1911	444	5309		1164	31
937	1		301		2667	3107	257	5078		589	98
938	0		561		4983	8063	436	8178		1685	36
939	0		1864		2648	5800	343	8835		1899	25
940	0		265		5986	4987	828	6232		986	45
941	0		200		4507	2899	594	11763		841	192
942	0		572		5765	5880	369	5437		1283	33
943	0		915		5249	4322	451	9665		1086	70
944	0		1249		4328	7075	566	9830		902	28
945	0		574		3041	3835	1197	18607		858	31
946	0		60		4982	4168	1548	10163		228	54
947	1		133		3284	3556	833	10573		895	28
948	1		1402		4478	3198	784	13177		712	78
949	0		366		4738	3051	1634	12391		1181	122
950	0		723		3234	2798	558	19466		1331	91
951	0		814		3374	4469	651	7056		1170	25
952	0		148		4064	2406	1619	13637		489	314
953	0		1986		4669	3431	435	6882		1250	143
954	0		1857		4759	3556	727	10683		616	191
955	0		949		4217	3305	821	7593		1645	367
956	0		926		5099	2527	484	9640		834	128
957	0		630		4426	3492	645	10807		921	1579
958	0		317		4274	4200	1537	14661		1221	153
959	0		476		5213	3012	786	11562		744	459
960	0		262		6134	3163	1064	12954		5640	25
961	0		602		3745	7714	181	8913		748	33
962	1		2567		3296	4116	509	12126		960	27
963	0		466		4700	3691	608	11618		816	54
964	1		180		6631	3580	516	6863		1399	48
965	1		1232		4203	2614	401	7478		773	128
966	0		894		2821	4044	514	6049		767	352
967	0		475		3762	3476	285	6130		480	43
968	1		1077		4115	5478	636	6969		956	37
969	0		240		3103	3772	771	6506		570	41
970	0		676		2649	5498	727	4217		4450	73
971	1		3010		6246	4284	369	6160		975	166
972	0		281		2850	3055	546	9276		1749	33
973	0		935		5059	4130	758	9531		1558	100
974	0		244		2673	3746	356	15453		658	28
975	0		1073		4413	3658	625	10794		829	90
976	0		745		4321	3191	364	4657		718	40
977	0		4476		4422	3700	502	11296		1133	72
978	0		193		4489	4071	1348	15032		515	21
979	1		1173		4209	4929	314	9889		557	33
980	0		1058		5505	4866	1315	13179		1081	22
981	0		1548		4405	3523	414	11253		669	27
982	0		912		2459	2511	959	15874		1327	39
983	0		166		4893	2900	345	14780		749	19
984	0		241		5130	23306	461	5880		744	67
985	0		1002		3714	28973	551	6162		1024	262
986	0		488		4033	4271	1155	15414		977	622
987	0		308		5375	4126	691	8486		884	302
988	1		855		4453	8045	1068	6853		1145	26
989	0		1876		5877	2808	1234	8382		582	37
990	0		433		4429	3544	941	17276		1199	26
991	1		139		3225	2682	356	29857		1680	126
992	0		356		4273	2943	866	10943		1282	232
993	0		2431		5282	3872	820	8976		743	42
994	0		540		4893	2607	1167	12020		789	22
995	1		2727		4283	3308	729	10830		1263	258
996	0		211		4097	3056	401	9667		706	58
997	0		89		4035	3018	1379	17142		1383	26
998	0		133		4719	3053	1087	9658		575	35
999	1		2881		3911	7882	557	6319		1216	54
1000	0		156		4204	3235	1526	15202		1058	365
1001	0		436		4833	2722	625	12004		1004	57
1002	0		1178		4801	5957	492	12100		1058	75
1003	0		16		2888	4216	1354	8188		1091	137
1004	0		184		4091	3508	682	12707		807	345
1005	1		1669		3403	4089	398	6756		1238	264
1006	0		116		5545	3873	837	5263		4382	17
1007	0		640		3319	2570	843	8208		864	59
1008	0		2815		5016	4056	225	7207		618	295
1009	0		1492		3030	11196	817	2759		1049	65
1010	1		227		4403	3513	1117	12073		777	25
1011	0		118		3701	3381	1381	6798		1406	29
1012	0		1017		4252	3133	353	4254		264	116
1013	0		207		4107	3625	378	5730		1884	13
1014	0		1617		5078	3397	363	6175		1338	40
1015	1		5304		3597	5463	949	4042		923	43
1016	0		317		3118	3197	315	12752		820	32
1017	1		1581		6247	2647	450	14426		662	126
1018	1		1912		2518	3964	229	3013		1608	38
1019	0		1166		3535	3683	576	4740		856	39
1020	0		141		3050	3245	1370	10398		265	27
1021	0		79		3939	4364	572	4999		7013	53
1022	0		92		4850	3763	636	13769		951	109
1023	0		347		3365	3284	712	11820		650	56
1024	0		696		2998	2809	1680	6017		1038	141
1025	1		55		2691	5098	951	7460		631	348
1026	1		1153		3795	6021	848	18136		576	25
1027	0		149		2923	5019	557	13140		789	37
1028	0		309		2637	3451	752	5723		857	316
1029	0		500		3602	4857	1864	14044		685	88
1030	0		123		3704	2971	737	8634		905	28
1031	0		162		4183	4374	1377	10001		620	28
1032	0		158		3429	4464	688	8819		1422	221
1033	1		2084		3455	3963	548	3586		2079	168
1034	0		166		3239	5283	1019	8901		1897	33
1035	1		2356		3651	4480	447	4943		779	35
1036	1		1456		5268	4718	545	3708		844	23
1037	1		822		3822	3254	182	7080		1761	162
1038	0		59		5969	2897	856	20855		980	14
1039	1		12		3868	4142	791	4357		1542	17
1040	0		157		2548	3172	1062	7317		767	34
1041	0		234		5431	3463	1232	10446		913	260
1042	0		1328		4051	3782	654	4609		4227	107
1043	0		423		2397	3556	268	6240		1346	40
1044	0		166		5279	4064	1274	5744		717	15
1045	0		164		3853	2955	733	10033		964	31
1046	0		293		4260	2609	564	7906		3281	37
1047	0		504		5309	3817	341	7025		3243	44
1048	0		119		1642	2325	503	14037		842	181
1049	0		287		4067	3901	201	3880		378	124
1050	0		183		3614	4635	326	12106		675	707
1051	0		142		3197	8486	636	9207		868	134
1052	0		252		4401	3430	1267	10124		1422	171
1053	0		150		3442	2406	582	9550		619	152
1054	0		177		2769	2062	2761	6632		632	373
1055	0		14		2285	3092	1619	12731		958	31
1056	0		108		2748	3347	1170	11269		537	289
1057	0		265		4906	4625	495	10796		1543	34
1058	0		46		2493	3908	903	11566		322	330
1059	0		58		4262	4019	2274	11327		629	17
1060	0		103		2885	4202	1145	5671		675	65
1061	0		97		3860	3840	1939	13385		1409	32
1062	0		142		3716	2473	378	11722		421	30
1063	0		235		4209	2733	240	6232		8599	161
1064	1		177		2844	9233	267	4797		660	143
1065	0		96		2715	3400	1009	15531		325	18
1066	1		532		4058	4025	267	6763		653	48
1067	0		106		2602	3941	534	13745		467	13
1068	0		363		2609	2821	404	4489		705	104
1069	0		432		3282	3459	212	8856		2208	219
1070	0		143		4398	4593	1452	9709		1561	367
1071	0		125		3903	2681	606	10222		1221	249
1072	0		5415		4865	5984	593	4937		647	168
1073	0		383		3395	4263	509	10184		302	24
1074	0		302		4782	4188	789	10646		4482	206
1075	0		5279		5411	5465	721	6476		1056	331
1076	0		251		4744	3124	802	10412		666	135
1077	0		174		3508	4748	273	4676		618	217
1078	0		202		4255	3413	866	10296		541	604
1079	0		1795		4824	7663	487	9657		1005	132
1080	1		214		4875	4751	458	5033		730	61
1081	0		269		3689	2398	439	12168		1150	162
1082	0		302		3847	3689	271	16222		1383	61
1083	0		259		3331	3149	1072	17529		509	177
1084	0		1844		3718	6703	530	6827		1100	222
1085	0		259		2883	4358	1336	12476		729	73
1086	0		202		2595	4048	1051	14777		1156	138
1087	1		351		2426	4272	663	8127		3353	37
1088	1		948		3124	3978	242	4554		1282	165
1089	0		170		3027	5090	1081	12795		1868	67
1090	0		352		3044	2239	551	9480		2275	191
1091	0		199		4217	3179	449	4358		2397	232
1092	0		272		3266	2985	1009	10868		1741	228
1093	0		400		6873	3318	470	18269		307	131
1094	1		446		4604	5616	459	11020		845	40
1095	0		400		3558	3121	1127	4281		4657	29
1096	0		415		4626	2957	480	11283		960	57
1097	0		209		5359	4194	484	13126		1375	22
1098	0		692		8085	4263	978	2789		1185	54
1099	0		3176		3627	4662	1369	8176		1155	36
1100	0		243		2614	2952	408	5103		559	225
1101	0		119		3573	4411	1417	13781		1489	18
1102	0		102		2495	2389	397	9582		1003	28
1103	0		393		3128	4556	535	10747		467	190
1104	1		335		3150	5771	602	6464		1005	25
1105	0		333		3916	2987	1628	4168		1571	93
1106	0		529		2717	2982	210	3988		655	348
1107	0		774		3254	3815	873	12678		590	75
1108	1		5318		3413	3951	95	12396		446	701
1109	0		135		3459	4516	841	11850		1261	53
1110	0		554		5862	4633	455	12024		420	118
1111	0		842		5235	2417	477	7294		735	200
1112	0		2178		5147	3642	244	8320		1025	38
1113	0		82		3349	5862	2741	7602		1332	89
1114	0		125		4076	2721	520	2783		842	37
1115	1		2356		2825	3290	520	6594		829	96
1116	0		70		5311	3970	925	12768		1053	308
1117	1		1398		4697	8696	74	7912		1432	239
1118	0		707		6828	3951	245	17696		1075	119
1119	0		1165		5406	3364	794	13821		1500	31
1120	0		113		5585	4178	585	8222		791	469
1121	0		983		5105	4386	780	7256		2298	167
1122	0		272		4581	2352	489	10888		2014	165
1123	0		207		4111	3914	1002	15966		1155	28
1124	1		3154		3557	3320	1019	4181		6589	369
1125	0		640		4877	4428	509	6707		1152	35
1126	0		440		4557	6698	796	10907		1359	122
1127	0		2413		3832	6851	804	9133		1037	231
1128	0		294		4352	3285	1134	9315		639	32
1129	0		1086		4044	3688	843	11678		681	32
1130	0		149		3796	2596	585	7246		1276	54
1131	1		2832		5003	4287	266	6163		668	343
1132	0		172		3398	3605	1487	8655		747	44
1133	0		177		3237	3767	1148	10589		668	55
1134	1		2641		2345	5716	1120	8905		829	21
1135	0		114		4543	5310	421	8726		685	30
1136	0		242		4814	2952	632	10016		941	45
1137	0		138		2933	3622	1262	15495		754	253
1138	0		162		6822	3269	1118	9927		760	182
1139	0		1319		4535	6007	421	9444		713	16
1140	0		312		2776	2573	752	10343		1610	69
1141	0		84		3574	3401	278	12203		1613	14
1142	0		369		2971	2696	1144	6748		3119	59
1143	0		607		4054	2813	433	10805		2034	297
1144	0		1609		6256	2791	510	11052		607	29
1145	0		129		3222	2732	594	11185		1425	157
1146	0		803		4114	3466	574	7365		1249	374
1147	0		427		3724	3317	446	19384		1042	30
1148	1		269		5074	5526	341	5309		739	43
1149	1		1283		5393	5715	538	4884		703	33
1150	0		722		5661	4316	443	10519		1663	17
1151	0		3352		5742	4107	858	7053		982	35
1152	0		188		3207	3159	1402	11183		889	75
1153	0		236		4278	3488	1305	14124		648	29
1154	0		378		2651	2385	691	6757		1709	74
1155	1		296		4978	3003	1614	10554		939	44
1156	0		676		6267	4917	1295	17155		677	33
1157	0		729		5032	4717	599	7924		899	33
1158	1		724		2886	5205	186	6858		650	30
1159	0		477		5304	3581	476	11117		925	30
1160	1		30		1616	5690	214	7140		485	31
1161	0		139		3079	5054	965	12703		1677	470
1162	1		913		4745	6886	295	16422		1406	44
1163	0		149		4180	4078	1037	8089		1785	82
1164	0		760		3686	4677	431	8583		3296	173
1165	0		67		3221	5275	836	15774		1131	21
1166	0		266		3564	4722	754	5979		1709	54
1167	0		760		4770	3405	456	7812		1966	41
1168	0		985		3133	2230	236	4647		2505	34
1169	0		191		2499	4587	739	12293		870	23
1170	0		1465		6479	5874	690	10192		1758	87
1171	0		524		4090	4876	279	6212		861	40
1172	0		2905		3762	2879	280	7429		1135	158
1173	0		27		3880	4302	1086	15182		1382	20
1174	0		107		2390	3014	1572	7721		670	16
1175	0		155		3604	3416	2152	14475		1308	22
1176	0		348		3439	4221	407	8148		796	24
1177	1		10		3897	3646	1438	10138		1557	27
1178	1		339		3261	8143	466	11468		1650	22
1179	0		283		2834	3636	701	12824		1287	181
1180	0		1278		4480	3510	1666	8352		290	212
1181	1		1749		5891	4582	807	10109		680	23
1182	0		149		4568	3462	637	18543		823	62
1183	1		1902		3469	4903	566	4222		1459	52
1184	0		242		3101	3889	806	9489		2382	151
1185	0		359		4848	3517	623	6988		1947	49
1186	0		38		2875	3376	671	13566		660	32
1187	0		1656		2661	1946	604	7063		1692	184
1188	0		1067		3673	3902	518	8379		998	32
1189	0		93		3011	3580	2102	10388		630	41
1190	0		86		3857	3823	1541	10002		632	149
1191	0		116		4214	2808	804	15572		720	937
1192	0		1828		4565	5500	483	7795		1169	28
1193	0		625		3995	4882	566	5621		773	32
1194	0		204		2802	3592	1226	13927		584	8
1195	1		5726		3825	4026	561	8270		929	30
1196	0		238		1959	5978	261	6772		981	40
1197	0		671		4732	3095	561	15848		708	34
1198	0		21		2981	3407	1544	13954		713	37
1199	1		565		8024	6825	579	3690		1232	32
1200	0		474		3620	9702	395	11966		1005	28
1201	0		117		3557	3245	1397	9366		893	171
1202	0		1353		3007	5224	415	6481		1116	29
1203	1		681		4507	4297	492	6423		2163	214
1204	0		2461		4184	3650	651	5743		2463	154
1205	0		240		4124	4107	466	7174		1057	129
1206	0		580		3469	2767	416	6816		3446	99
1207	1		104		3539	4411	1360	13485		955	40
1208	0		290		3762	7414	392	5666		1081	54
1209	0		459		4265	3499	570	4978		3870	23
1210	0		259		2541	2418	592	7780		1323	123
1211	0		169		4157	3021	1912	5128		1213	120
1212	0		569		3284	4015	1080	14925		547	38
1213	0		647		4538	5655	334	7470		1230	24
1214	0		772		3064	3436	2125	4615		1352	42
1215	0		186		3426	9266	218	8610		1445	21
1216	1		510		3286	20595	299	11936		701	26
1217	1		1322		3378	4595	535	8399		1139	44
1218	0		1209		5768	3954	1263	12505		820	163
1219	1		1167		6006	3366	683	6254		1391	366
1220	1		1455		4125	4428	421	4857		643	14
1221	0		662		5370	3443	1041	10746		360	44
1222	0		496		3944	2877	661	8682		1146	289
1223	0		742		2962	4609	1112	10930		415	90
1224	0		105		3160	4452	1554	10816		667	1902
1225	0		106		4489	4132	481	9460		749	203
1226	0		621		5659	4770	159	3680		536	182
1227	0		729		4042	6829	802	11251		1128	222
1228	0		308		3621	4014	948	7699		1147	398
1229	0		403		4252	4559	430	11518		3771	289
1230	1		6274		5254	6054	433	6378		718	34
1231	0		726		4116	4419	1923	9978		879	39
1232	1		184		3415	4658	950	14022		656	32
1233	1		188		2587	4224	2062	18413		1446	74
1234	1		204		4266	4534	767	7491		613	151
1235	1		105		4381	3723	508	7421		802	42
1236	0		882		4869	18503	452	6846		1664	39
1237	1		580		2791	5844	468	2702		1683	26
1238	0		611		3308	4794	419	5591		2622	65
1239	0		354		2678	5503	367	3478		1622	36
1240	0		136		4568	3790	611	11959		1519	127
1241	0		519		4262	3533	235	11817		868	34
1242	1		80		2803	2798	281	8244		1273	78
1243	0		795		3128	3845	1852	12474		1064	67
1244	0		206		3374	4208	718	8490		1062	42
1245	0		152		2910	3820	1410	10604		1094	36
1246	0		106		3985	3381	158	5106		1724	52
1247	0		391		4206	4188	303	8715		872	37
1248	0		298		3946	4758	703	5453		1192	85
1249	0		193		3071	5307	290	9159		1493	26
1250	0		117		4642	5503	635	3775		953	23
1251	0		260		3640	3533	429	5879		1281	28
1252	0		129		2097	4156	800	8215		395	193
1253	0		414		4888	3529	885	9781		621	24
1254	1		779		4025	3428	437	8743		2096	25
1255	0		2320		3394	3092	591	4193		940	143
1256	1		2237		5222	4775	639	10922		2165	41
1257	0		162		5359	4341	1514	10545		2583	26
1258	1		2365		2660	4972	429	3374		1864	28
1259	0		290		4472	4166	235	5270		580	22
1260	0		344		4184	4302	402	4686		717	136
1261	1		1042		4869	5510	2345	8720		1031	181
1262	0		312		3245	3521	1554	7810		3486	70
1263	1		561		3833	7185	1052	6676		702	19
1264	1		3212		3361	8556	289	3114		1342	36
1265	0		2802		3669	3254	399	4447		1118	159
1266	1		567		5569	5265	314	2130		1274	46
1267	1		885		5793	4587	1114	6841		956	54
1268	0		256		4258	4304	1028	14742		3009	14
1269	0		1523		2432	4912	276	5112		1698	160
1270	1		454		5625	4264	545	4564		915	186
1271	0		246		2614	4797	978	6560		596	32
1272	0		1894		5927	9496	514	7533		1112	28
1273	0		380		3468	3871	872	10511		929	33
1274	1		1024		3811	4595	345	7133		917	22
1275	1		1914		4576	5799	409	5900		765	125
1276	0		180		4519	5803	272	10439		760	50
1277	0		124		3272	3533	1257	14775		637	23
1278	1		287		2744	3959	299	5310		461	30
1279	1		724		6067	5357	404	4135		411	47
1280	0		152		4993	5491	997	6393		795	155
1281	0		18		3640	5283	2844	17173		481	23
1282	0		448		4445	4192	770	12271		1722	26
1283	0		25		2185	2639	903	7975		583	28
1284	0		25		2400	1939	695	15133		422	498
1285	0		125		2148	2208	55	9209		156	90
1286	0		39		1839	2221	1146	13066		452	523
1287	0		116		1617	4888	824	5351		676	17
1288	0		21		1131	1856	1022	5814		952	48
1289	0		313		323	3793	169	8341		855	165
1290	0		191		2677	2159	730	12133		622	343
1291	0		299		2229	3622	1291	5575		250	141
1292	1		175		1349	2210	271	6060		360	66
1293	1		83		1120	1915	1767	10002		105	106
1294	0		1478		1800	2214	363	7448		515	66
1295	0		64		1367	2875	210	9130		679	57
1296	0		34		1947	2259	295	9252		1587	411
1297	0		400		4005	3025	257	2197		379	275
1298	0		5		2134	6683	881	30765		208	1245
1299	0		130		2643	1956	269	8354		380	232
1300	0		8		1478	2933	1846	21395		492	23
1301	0		48		10240	2659	680	6380		1185	413
1302	0		203		2197	2190	296	12618		1911	90
1303	0		13		2573	2472	458	12570		976	220
1304	1		19		2163	2458	352	2250		485	237
1305	0		159		2872	2503	588	6223		543	389
1306	0		11		2169	2541	666	9179		283	45
1307	0		530		3702	5330	484	7329		621	37
1308	0		294		2524	2894	528	12758		599	338
1309	0		11		2887	2812	1038	15485		503	39
1310	0		78		1053	2685	220	5777		304	278
1311	0		70		4399	4733	734	14027		1350	89
1312	0		2149		3443	2508	998	5529		1221	31
1313	0		2900		4182	4156	459	6138		961	41
1314	0		1656		3402	3319	364	13700		782	332
1315	0		563		2964	3099	434	13802		3544	77
1316	0		669		3097	5360	1397	10958		597	46
1317	0		116		3323	2547	510	8967		740	152
1318	0		162		2273	3204	551	13805		2624	119
1319	0		119		3405	3670	665	8575		1015	65
1320	0		67		2975	2132	707	12350		964	57
1321	1		85		4745	6332	192	7893		667	116
1322	1		466		3313	3966	1615	9995		1682	114
1323	0		194		3368	4776	1043	7758		1498	24
1324	0		341		3514	8053	330	12983		1086	94
1325	1		404		2235	5093	470	3444		719	59
1326	0		318		2682	4684	462	8594		1186	16
1327	0		9		2709	2727	953	11545		940	44
1328	0		224		3524	3588	283	8083		2189	132
1329	0		610		3783	4286	303	13911		1332	46
1330	0		1115		4617	3209	766	2923		4197	190
1331	1		160		2071	3137	363	6677		606	37
1332	0		164		3428	5359	2331	9417		752	102
1333	0		627		2405	5185	609	8838		922	16
1334	1		416		2922	3921	1126	13048		584	36
1335	1		447		3819	3609	608	4558		1386	27
1336	0		150		3938	3869	2257	14419		1307	27
1337	0		205		3002	4489	450	5335		1250	54
1338	0		352		4185	3519	598	12952		883	73
1339	0		3849		4833	6278	575	9954		1329	30
1340	1		567		3138	2761	665	9123		572	77
1341	0		161		1487	3949	3153	10922		356	339
1342	1		317		2708	3418	195	17244		576	419
1343	0		5		1893	3341	1490	8870		1042	383
1344	0		219		3884	3538	443	5815		809	49
1345	0		1927		2853	3018	1159	9468		2594	238
1346	1		338		1944	4412	455	5279		737	41
1347	0		76		2112	2439	1624	15553		217	237
1348	0		43		1811	3385	754	7015		625	352
1349	0		356		2973	2792	233	9593		1604	56
1350	0		182		2494	3307	1323	7325		1169	182
1351	0		18		3984	4718	429	11339		401	30
1352	0		720		4009	4403	1096	5011		1567	38
1353	0		51		2983	3739	1865	5532		698	31
1354	0		3402		4737	4842	544	6666		693	20
1355	0		592		4470	2221	1262	6283		709	220
1356	1		3402		4754	3741	737	11556		876	201
1357	0		767		6167	21092	789	6891		1726	25
1358	1		931		3686	3881	857	13587		547	16
1359	0		1346		5272	3705	327	4733		1039	273
1360	0		336		6729	4196	973	11207		1440	521
1361	0		137		2144	3541	1572	13594		414	25
1362	1		2492		6939	4566	1417	6006		2085	128
1363	1		437		6461	3695	334	14815		1301	461
1364	0		311		3912	3070	555	10862		510	91
1365	1		411		4818	3191	743	14730		715	171
1366	0		135		6632	2857	293	20177		521	27
1367	0		393		5204	3573	839	16510		736	43
1368	0		399		3681	4496	404	9692		928	50
1369	0		599		3913	7633	779	7669		1065	532
1370	0		721		3379	6320	503	8193		1002	516
1371	0		829		3587	3089	514	5705		936	622
1372	0		1020		2165	4777	145	15470		311	245
1373	0		651		3145	3001	1381	7945		1136	154
1374	0		48		3963	4807	779	8828		639	19
1375	1		201		4327	3454	4021	15307		700	29
1376	0		405		4556	4444	586	7646		1264	1639
1377	0		344		3295	2057	1008	12239		813	54
1378	0		423		4916	4518	716	4116		1329	60
1379	0		183		2663	3339	1455	6843		1314	111
1380	1		182		3358	2850	213	7299		977	35
1381	0		442		3647	4967	1256	12445		833	41
1382	0		4021		2226	3360	781	2919		1125	257
1383	0		172		3951	4806	1392	4692		2712	45
1384	1		389		2799	3310	1008	9042		399	28
1385	1		1393		3512	3529	1666	6843		1037	46
1386	0		2637		3379	2910	745	4923		838	1587
1387	0		412		5342	2768	573	10522		1138	16
1388	0		377		4305	2957	1091	5388		3593	74
1389	0		157		3436	3985	963	12266		1065	633
1390	0		232		4089	4207	772	8044		934	174
1391	0		73		3627	4165	791	10127		763	29
1392	0		172		4725	3617	621	8057		527	1044
1393	0		492		3980	2661	1170	8728		1510	309
1394	0		724		5056	7491	816	4673		2372	252
1395	0		582		5974	6954	468	9862		967	470
1396	0		313		3432	5119	1397	15646		866	50
1397	0		639		3789	2414	677	5674		1454	454
1398	0		327		5894	3673	506	14903		789	340
1399	0		762		5225	4369	824	11053		1127	34
1400	0		175		3256	6270	577	10433		912	54
1401	0		659		2756	1981	1508	9138		519	73
1402	0		487		4771	4121	650	8171		891	394
1403	0		1472		4877	4794	748	6783		934	48
1404	1		934		5757	5437	1092	12186		432	50
1405	0		219		6453	3894	744	9387		713	30
1406	1		464		5293	3507	630	19564		1077	36
1407	0		258		6561	1994	810	10918		811	63
1408	0		439		5771	3761	638	9997		742	29
1409	0		599		5783	3959	634	15807		1485	269
1410	0		105		6059	4024	1026	16820		933	562
1411	1		1027		6793	4266	438	9357		539	219
1412	0		469		4236	3836	2644	8496		507	29
1413	0		283		5301	8907	1627	6208		4202	86
1414	1		341		2537	7318	1659	7954		911	16
1415	0		507		3418	4271	1778	9080		886	243
1416	0		624		6166	2514	794	8045		1634	45
1417	0		1961		5818	2638	858	11275		765	69
1418	0		270		5795	5191	1024	10512		2595	44
1419	0		1304		6146	3879	844	6953		2392	184
1420	1		799		6603	4029	1587	8827		628	293
1421	1		644		6454	4281	1108	14231		891	169
1422	0		441		6236	2797	993	15861		857	26
1423	0		768		4947	4014	1230	8971		637	42
1424	0		774		3025	8165	341	8780		636	889
1425	1		503		2846	1759	119	5471		1146	1971
1426	0		125		2386	3711	77	6027		3130	1408
1427	0		1700		4301	2218	412	7900		1082	775
1428	0		228		5336	3884	144	11503		1335	3398
1429	0		371		3356	3914	538	8722		696	1500
1430	0		323		2553	4407	404	7354		714	551
1431	0		182		2467	2344	292	10654		709	1190
1432	1		569		3024	5403	239	6042		1536	1116
1433	0		302		1895	1988	170	5100		496	1151
1434	1		476		3708	3467	373	7599		733	756
1435	0		128		2951	3053	103	6323		915	1540
1436	0		447		4671	3238	521	11260		2371	826
1437	0		91		3775	3309	261	9624		1002	2306
1438	0		705		5249	3413	245	10060		1060	2299
1439	0		264		5505	2674	227	13600		2051	888
1440	0		2327		4870	3714	267	8007		1182	1444
1441	0		470		2108	2791	379	7991		684	905
1442	1		1347		2691	2667	387	8666		1829	765
1443	1		279		1951	3115	162	6514		937	1342
1444	0		747		3313	2467	150	4677		895	1139
1445	0		523		5351	2796	639	10482		1211	1959
1446	0		204		2714	1428	344	7117		531	1021
1447	0		443		2686	2416	373	8084		992	939
1448	0		689		2499	2690	147	9252		687	1408
1449	0		883		2592	4011	220	3858		689	809
1450	0		184		3510	3013	219	8439		1136	5712
1451	0		475		2556	3260	447	6021		491	732
1452	0		161		3619	1017	169	8128		1287	830
1453	1		2302		6087	2529	424	11682		1184	796
1454	0		157		4246	3970	45	10087		1370	1951
1455	0		767		4078	3133	206	9292		705	1420
1456	0		318		3549	2721	125	9044		2009	5232
1457	0		313		4879	5241	246	9656		1478	961
1458	0		533		3004	2712	582	6564		1751	1266
1459	0		1005		2833	2848	636	8623		878	906
1460	0		632		3111	4309	785	8099		2004	544
1461	0		607		3942	3089	557	7838		1542	2441
1462	0		437		3686	2568	374	7737		1141	1705
1463	0		1118		1975	2922	60	4758		543	489
1464	0		1336		1600	5346	112	6920		477	1274
1465	1		397		2650	4111	170	7975		914	924
1466	1		453		2777	2105	430	7084		850	1438
1467	0		1392		2462	3939	278	4348		752	653
1468	0		666		2990	2678	404	5852		1063	1529
1469	1		763		3305	2960	1229	5882		451	643
1470	0		241		3895	2623	272	7459		3248	1399
1471	1		403		3611	4985	145	7871		1069	895
1472	1		740		3396	3312	365	7233		915	3576
1473	0		438		4129	2845	402	9358		590	1209
1474	0		603		4112	3868	406	5571		588	1532
1475	0		102		2265	3730	390	10253		489	1319
1476	1		698		3903	11261	359	7876		976	746
1477	1		287		5677	4633	331	5266		4843	356
1478	1		2299		4515	3104	484	6367		1555	1387
1479	0		808		4019	4138	100	7979		5416	675
1480	0		61		4661	2192	825	9453		986	1718
1481	0		215		4984	2140	953	10018		1492	3422
1482	0		526		3733	4075	98	8854		1091	1274
1483	0		247		5104	2613	233	9330		842	1032
1484	0		232		3860	2079	170	11140		991	1614
1485	0		1147		4136	2480	274	7361		1582	1290
1486	1		1795		4367	2672	418	8251		2531	941
1487	0		1582		3205	2902	227	5629		3417	1717
1488	1		413		4559	4245	108	9524		1920	1540
1489	0		711		4251	2402	488	7045		947	1421
1490	0		541		4408	3021	270	8858		581	545
1491	0		791		5121	2897	88	10225		1120	2374
1492	0		412		4846	3393	259	10844		1318	1010
1493	1		850		5433	2540	408	8734		1354	798
1494	0		242		6080	6159	75	11037		2239	2049
1495	0		710		3351	1693	193	6440		1568	1255
1496	1		940		3517	2050	448	6638		984	680
1497	0		71		3343	2063	352	6962		731	1820
1498	0		1186		4624	2957	139	6456		659	1248
1499	0		428		3366	2390	808	9211		1389	676
1500	0		678		4487	2512	179	6795		1318	2855
1501	0		273		2942	7019	677	6360		578	1056
1502	0		199		3805	2622	260	7804		2085	953
1503	0		372		3743	2578	217	5543		609	1546
1504	0		561		4552	2892	279	7205		954	968
1505	0		1522		2580	3051	828	6288		495	606
1506	1		1656		4588	2371	536	6425		749	1721
1507	0		211		3673	4073	483	5964		1009	479
1508	0		325		4068	2214	260	8249		752	1225
1509	0		192		4465	2709	769	8656		1143	1015
1510	0		601		4706	2657	511	6426		1927	741
1511	1		916		3895	1915	337	6442		857	1058
1512	1		363		3642	3048	681	6311		2127	565
1513	0		2673		4039	3569	331	5476		1055	1147
1514	1		504		2858	3685	86	6699		1835	434
1515	0		719		3980	2660	598	6205		654	1748
1516	0		799		4036	3987	112	5535		1271	1833
1517	0		153		4658	4535	125	7682		1559	635
1518	0		768		4390	2933	1868	6605		2750	376
1519	0		463		4336	2409	571	6845		1873	513
1520	1		1508		4021	2438	931	5013		1089	910
1521	0		753		4939	2377	571	8170		963	1634
1522	0		4383		7412	2184	244	4127		1479	334
1523	0		318		5342	3875	171	7035		750	680
1524	0		249		4344	3223	344	5650		870	819
1525	0		237		3446	2129	370	5071		483	714
1526	0		620		5720	1680	377	6777		738	514
1527	0		1601		4077	4152	502	6444		500	968
1528	0		311		5004	2717	104	8977		722	1676
1529	1		865		5214	1970	405	5640		1210	915
1530	0		356		8058	1904	176	4889		1093	676
1531	0		194		6221	2219	203	7922		1194	1367
1532	0		161		4181	2742	282	8719		1215	1231
1533	0		239		4781	5045	299	8251		1560	779
1534	1		1029		5778	4389	278	4974		1145	382
1535	1		1427		5182	2358	639	5181		1713	1802
1536	0		78		3324	4729	182	6094		819	1247
1537	0		761		6787	3098	600	6323		1255	1168
1538	1		1159		4666	3189	589	5516		497	572
1539	1		61		3439	5036	392	6023		1447	40
1540	1		855		4983	3983	608	10382		812	34
1541	1		54		14582	3316	415	8430		731	146
1542	1		197		5017	8809	657	10337		826	54
1543	1		191		3285	3444	1024	7275		1144	25
1544	1		1196		3646	4509	1059	8678		3694	41
1545	1		86		3629	1936	1176	8614		787	37
1546	1		356		4673	7908	1335	4648		1251	24
1547	1		721		5478	3583	1029	8345		1034	195
1548	1		223		3662	3349	1062	18049		1214	49
1549	1		484		4651	4398	895	11350		797	49
1550	1		884		3566	7646	1334	7377		468	217
1551	1		965		7134	4050	510	11633		351	7
1552	1		158		3770	5823	843	5237		1214	38
1553	1		1876		4383	5915	1089	10073		608	29
1554	1		1393		4353	16144	1171	7595		3052	464
1555	1		4265		2844	15987	552	8513		1237	45
1556	1		429		4298	3020	689	9769		1072	23
1557	1		189		3709	3699	584	5566		2511	22
1558	1		2027		5826	3601	1246	10804		477	34
1559	1		741		4484	7008	940	6495		1409	25
1560	1		823		3643	3087	1865	8258		3272	31
1561	1		138		3419	4757	986	10887		985	304
1562	0		331		2885	2975	778	8623		1958	147
1563	0		1166		3645	4449	1113	6795		755	35
1564	0		311		3484	4933	1541	4418		2088	29
1565	0		854		5363	6632	742	4456		399	56
1566	0		691		3422	3996	829	9916		1030	186
1567	0		362		4101	4568	1147	4549		1187	34
1568	0		369		3805	6477	472	13230		1077	81
1569	0		40		5593	2789	873	10103		393	12
1570	0		787		5004	4178	1085	5877		760	109
1571	0		70		3146	5542	840	13153		2028	78
1572	0		360		3433	2778	497	4698		1166	55
1573	0		176		4478	4999	1294	10724		2350	24
1574	0		314		4278	3556	897	10625		828	425
1575	0		95		4477	4128	392	9893		672	44
1576	0		139		4667	2922	1456	19666		1268	156
1577	0		121		4218	8709	272	12127		1071	20
1578	0		155		3811	3771	711	4212		1013	31
1579	0		1850		6462	6335	367	13314		915	436
1580	0		788		2259	6253	1604	4653		1334	438
1581	0		1321		5487	4012	964	5223		573	328
1582	0		1249		4175	8881	655	6004		835	280
1583	0		353		5666	7232	784	19242		782	32
1584	0		1716		3710	4850	621	7619		976	58
1585	0		2327		6084	5645	858	5202		835	315
1586	0		140		1381	5142	2570	2696		108	51
1587	0		516		4398	3736	662	8845		567	265
1588	0		919		4973	3890	1234	12373		1037	33
1589	0		709		5244	5398	1199	7305		639	312
1590	0		1430		5362	5698	1563	12847		933	788
1591	0		574		4259	7092	1338	8748		931	141
1592	0		1933		5331	6221	1456	6937		1993	181
1593	1		1993		5099	17062	738	9634		560	181
1594	1		716		1820	8059	2036	5764		287	88
1595	1		622		3199	8323	730	5409		430	173
1596	0		342		3197	7619	859	11652		211	139
1597	0		478		4945	6848	663	8367		399	30
1598	1		376		3512	6370	1736	10824		371	156
1599	1		1657		2921	8043	922	5406		200	76
1600	0		96		5488	5044	1636	14421		870	12
1601	0		173		8476	5586	399	18821		664	418
1602	1		781		3570	8090	675	5723		1166	31
1603	0		289		5367	5107	1114	15909		726	174
1604	0		334		5119	10652	802	20917		919	552
1605	1		810		4487	5463	1656	8475		805	112
1606	0		723		5147	3177	671	11866		1125	518
1607	1		398		6604	8097	234	18637		648	158
1608	1		287		4358	4190	807	8667		944	247
1609	0		126		3291	5949	853	24948		351	13
1610	0		111		6567	4996	802	18881		718	741
1611	1		1020		8149	17670	247	15283		778	307
1612	0		550		8511	6519	343	20304		1515	123
1613	1		680		5663	8636	1145	9548		1887	356
1614	0		108		7530	7478	565	19538		4039	142
1615	0		253		5019	5224	1560	17892		678	188
1622	0		403		4252	4559	430	11518		3771	289
1623	0		353		2247	2890	1173	5529		2104	15
1624	0		431		3696	3043	533	4246		1049	35
1625	0		882		4869	18503	452	6846		1664	39
1626	0		354		2678	5503	367	3478		1622	36
1627	0		611		3308	4794	419	5591		2622	65
1628	0		136		4568	3790	611	11959		1519	127
1629	0		106		3985	3381	158	5106		1724	52
1630	0		788		3562	4687	1354	10350		1364	131
1631	0		2320		3394	3092	591	4193		940	143
1632	0		312		3245	3521	1554	7810		3486	70
1633	0		2802		3669	3254	399	4447		1118	159
1634	0		1815		4348	6595	744	6188		1257	34
1635	0		1894		5927	9496	514	7533		1112	28
1636	0		267		1884	3642	950	8628		1381	140
1637	0		92		1713	2649	619	2729		410	183
1638	0		1019		4788	5899	761	10508		1089	107
1639	0		95		3534	1503	833	5142		1163	181
1640	0		433		4778	6325	633	4234		2115	210
1641	0		1180		2922	4370	582	12070		1094	150
1642	0		2119		2510	5087	1930	6089		887	27
1643	0		715		4317	3958	1503	4397		2771	20
1644	0		132		4963	2579	466	7508		1056	107
1645	0		2473		4385	5505	433	9228		1180	52
1682	1		188		2587	4224	2062	18413		1446	74
1683	1		275		2325	7149	1156	10925		560	43
1684	1		103		2842	10501	2038	10361		1087	35
1685	1		2237		5222	4775	639	10922		2165	41
1686	1		1184		3360	4421	1208	7465		1070	202
1687	1		2365		2660	4972	429	3374		1864	28
1688	1		232		3489	4737	913	12818		1143	27
1689	1		561		3833	7185	1052	6676		702	19
1690	1		454		5625	4264	545	4564		915	186
1691	1		212		4288	5099	2137	4184		916	51
1692	1		42		3725	4188	1280	17874		1913	10
1693	1		314		4840	2752	816	8852		2298	27
1694	1		401		3076	4123	1054	9803		485	40
1695	1		404		2842	3905	1340	9074		995	96
1696	1		71		3527	6128	1663	7943		3231	20
1697	1		48		3131	9700	1576	13922		809	19
1698	1		15		2741	3633	730	14519		954	32
1699	1		170		4640	5552	449	8194		1644	551
1700	1		127		4201	36049	705	7377		320	19
1701	1		90		3817	4209	682	5984		620	20
1702	1		1264		4339	6319	914	3667		927	19
