# Supplementary material for: Construction and analysis of pseudogene-related ceRNA network in breast cancer
Source: Sci Rep. 2023 Dec 10;13:21874. doi: 10.1038/s41598-023-49110-4 (PMC10711010; doi:10.1038/s41598-023-49110-4)
Supplement: Supplementary file 4 — Supplementary Information 4. [file 41598_2023_49110_MOESM4_ESM.xlsx]

## Sheet: Sheet1
miRNA	Gene	Correlation (R)	p value	log10 (p value)		Direction of correlation
hsa-let-7b-5p	CKAP2L	-0.152	4.59e-07	1e-06
hsa-let-7b-5p	DUSP5P1	-0.125	3.83e-05	3e-05
hsa-let-7e-5p	CKAP2L	0.07	0.0208	0.02
hsa-mir-101-3p	DUSP5	0.104	0.000594	0.0005
hsa-mir-101-3p	RPL15	0.234	6e-15	1e-06	*	+
hsa-mir-101-3p	RPL15P3	0.091	0.00264	0.002	*	+
hsa-mir-106a-5p	NAMPT	0.08	0.00811	0.008
hsa-mir-106b-5p	UQCRFS1	0.171	1.44e-08	1e-06
hsa-mir-125b-5p	PDE4DIPP2	0.153	4.37e-07	1e-06
hsa-mir-130a-3p	GBP1	0.224	7.96e-14	1e-06	*	+
hsa-mir-130a-3p	GBP1P1	0.185	8.85e-10	1e-06	*	+
hsa-mir-137	RPL15	-0.072	0.0172	0.01	*	+
hsa-mir-137	RPL15P3	0.115	0.000145	0.0001	*	-
hsa-mir-1-3p	CKAP2L	-0.125	3.84e-05	3e-05
hsa-mir-1-3p	DUSP5	0.092	0.00249	0.002
hsa-mir-1-3p	GBP1	-0.066	0.0293	0.02
hsa-mir-1-3p	RPL15	0.07	0.0215	0.02
hsa-mir-1-3p	UQCRFS1	-0.111	0.000243	0.0002
hsa-mir-150-5p	PDE4DIP	0.073	0.0167	0.01	*	+
hsa-mir-150-5p	PDE4DIPP2	0.281	4.45e-21	1e-06	*	+
hsa-mir-155-5p	DUSP5	-0.148	9.37e-07	1e-06	*	-
hsa-mir-155-5p	DUSP5P1	0.132	1.35e-05	1e-05	*	+
hsa-mir-155-5p	NAMPT	0.183	1.21e-09	1e-06	*	+
hsa-mir-155-5p	NAMPTP1	0.111	0.000241	0.0002	*	+
hsa-mir-155-5p	UBQLN4	0.095	0.00181	0.001
hsa-mir-155-5p	UQCRFS1	0.149	8.95e-07	1e-06
hsa-mir-15a-5p	PDE4DIP	-0.079	0.00905	0.009
hsa-mir-16-5p	CKAP2L	0.411	1.58e-45	1e-06
hsa-mir-16-5p	DUSP5	-0.144	2.02e-06	2e-06
hsa-mir-16-5p	GBP1	0.14	3.92e-06	3e-06	*	+
hsa-mir-16-5p	GBP1P1	0.09	0.00307	0.003	*	+
hsa-mir-16-5p	PDE4DIPP2	-0.066	0.0299	0.02
hsa-mir-16-5p	RPL15	-0.08	0.0087	0.008	*	-	hsa-mir-16-5p
hsa-mir-16-5p	RPL15P3	-0.19	2.75e-10	1e-06	*	-
hsa-mir-16-5p	UBQLN4	0.149	8.45e-07	1e-06	*	+
hsa-mir-16-5p	UBQLN4P1	0.148	1.04e-06	1e-06	*	+
hsa-mir-17-5p	PDE4DIP	-0.093	0.00207	0.002	*	-	hsa-mir-17-5p
hsa-mir-17-5p	PDE4DIPP2	-0.073	0.0161	0.01	*	-
hsa-mir-17-5p	RPL15P3	0.095	0.00176	0.001
hsa-mir-17-5p	UQCRFS1	0.181	1.88e-09	1e-06
hsa-mir-19a-3p	DUSP5	-0.281	3.79e-21	1e-06	*	-
hsa-mir-19a-3p	DUSP5P1	0.093	0.00217	0.002	*	+
hsa-mir-19a-3p	RPL15P3	0.134	8.87e-06	8e-06
hsa-mir-19b-3p	DUSP5	-0.257	7.11e-18	1e-06	*	-
hsa-mir-19b-3p	DUSP5P1	0.086	0.00457	0.004	*	+
hsa-mir-19b-3p	RPL15P3	0.14	3.7e-06	3e-06
hsa-mir-200b-3p	NAMPT	-0.098	0.00123	0.001	*	-	hsa-mir-200b-3p
hsa-mir-200b-3p	NAMPTP1	-0.097	0.00142	0.001	*	-
hsa-mir-20a-5p	DUSP5	-0.267	3.28e-19	1e-06	*	-
hsa-mir-20a-5p	DUSP5P1	0.099	0.00105	0.001	*	+
hsa-mir-210-3p	CKAP2L	0.471	4.67e-61	1e-06
hsa-mir-210-3p	NAMPT	0.068	0.0262	0.02
hsa-mir-212-3p	CKAP2L	0.065	0.0324	0.03	*	+
hsa-mir-212-3p	CKAP2LP1	0.092	0.00253	0.002	*	+
hsa-mir-212-3p	GBP1	0.153	4.17e-07	1e-06	*	+
hsa-mir-212-3p	GBP1P1	0.143	2.35e-06	2e-06	*	+
hsa-mir-21-5p	DUSP5P1	0.099	0.00108	0.001
hsa-mir-221-3p	RPL15	-0.07	0.0217	0.02	*	+
hsa-mir-221-3p	RPL15P3	0.1	0.00102	0.001	*	-
hsa-mir-222-3p	CKAP2L	0.244	4.07e-16	1e-06	*	+
hsa-mir-222-3p	CKAP2LP1	0.183	1.23e-09	1e-06	*	+
hsa-mir-24-3p	DUSP5	-0.27	1.26e-19	1e-06	*	-
hsa-mir-24-3p	DUSP5P1	0.122	5.87e-05	5e-05	*	+
hsa-mir-26a-5p	CKAP2L	-0.175	5.98e-09	1e-06	*	-
hsa-mir-26a-5p	CKAP2LP1	0.128	2.33e-05	2e-05	*	+
hsa-mir-26a-5p	GBP1	0.089	0.00332	0.003	*	+
hsa-mir-26a-5p	GBP1P1	0.14	3.58e-06	3e-06	*	+
hsa-mir-26a-5p	PDE4DIP	-0.103	0.000702	0.0007	*	-
hsa-mir-26a-5p	PDE4DIPP2	0.093	0.00211	0.002	*	+
hsa-mir-27a-3p	DUSP5	-0.249	9.11e-17	1e-06
hsa-mir-27a-3p	GBP1	0.209	3.26e-12	1e-06	*	+
hsa-mir-27a-3p	GBP1P1	0.143	2.22e-06	2e-06	*	+
hsa-mir-27b-3p	DUSP5	-0.154	3.38e-07	1e-06	*	-
hsa-mir-27b-3p	DUSP5P1	0.075	0.0136	0.01	*	+
hsa-mir-27b-3p	PDE4DIP	-0.102	0.000794	0.0007
hsa-mir-30d-5p	DUSP5P1	0.07	0.0204	0.02
hsa-mir-30d-5p	GBP1	-0.125	3.54e-05	3e-05	*	-	hsa-mir-30d-5p
hsa-mir-30d-5p	GBP1P1	-0.086	0.00444	0.004	*	-
hsa-mir-30d-5p	PDE4DIP	-0.122	5.59e-05	5e-05	*	-	hsa-mir-30d-5p
hsa-mir-30d-5p	PDE4DIPP2	-0.081	0.00732	0.007	*	-				9
hsa-mir-335-5p	DUSP5	0.126	3.03e-05	3e-05
hsa-mir-335-5p	MEIS3P1	0.124	4.38e-05	4e-05
hsa-mir-34a-5p	RPL15	-0.109	0.00031	0.0003
hsa-mir-429	DUSP5	-0.13	1.66e-05	1e-05
hsa-mir-449b-5p	CKAP2LP1	-0.071	0.0195	0.01
hsa-mir-7-5p	CKAP2L	0.297	1.69e-23	1e-06
hsa-mir-7-5p	DUSP5	-0.061	0.0447	0.04	*	-
hsa-mir-7-5p	DUSP5P1	0.09	0.00306	0.003	*	+
hsa-mir-7-5p	GBP1	0.107	0.000418	0.0004	*	+
hsa-mir-7-5p	GBP1P1	0.128	2.24e-05	2e-05	*	+
hsa-mir-7-5p	NAMPT	-0.069	0.0229	0.02
hsa-mir-7-5p	RPL15	-0.135	8.02e-06	8e-06
hsa-mir-9-5p	DUSP5	-0.268	2.46e-19	1e-06	*	-
hsa-mir-9-5p	DUSP5P1	0.154	3.19e-07	1e-06	*	+
